# Supplementary material for: Comprehensive Analysis of Prognostic Alternative Splicing Signatures in Oral Squamous Cell Carcinoma
Source: Front Oncol. 2020 Aug 28;10:1740. doi: 10.3389/fonc.2020.01740 (PMC7485395; doi:10.3389/fonc.2020.01740)
Supplement: TABLE S2 — The formula of 6 type of AS events. [file Data_Sheet_1.CSV]

ID	normalMean	tumorMean	logFC	pvalue	fdr
PLEKHN1|2|AA	0.989170372	0.992888358	0.00541248	0.000332834	0.003177596
CPSF3L|98|AA	0.022612827	0.050784319	1.16724175	4.64E-07	1.52E-05
MXRA8|145|AA	0.066549125	0.027515144	-1.274193821	1.19E-05	0.00021941
PEX10|266|AA	0.060664975	0.08812054	0.538614514	0.000189486	0.002036445
SZRD1|809|AA	0.573007027	0.535006476	-0.098996475	0.001319443	0.009458385
HNRNPR|1043|AA	0.175613621	0.134102694	-0.389066531	6.59E-06	0.000136291
PUM1|1447|AA	0.491992575	0.416906657	-0.238912133	0.000162228	0.001793795
MAP7D1|1758|AA	0.122095469	0.10278767	-0.248342445	0.00111811	0.00828045
CAP1|1982|AA	0.291499088	0.257957907	-0.176355701	0.000122957	0.001431655
ARTN|2489|AA	0.619508484	0.675282486	0.124367099	0.0001306	0.001505943
DPH2|2500|AA	0.044429338	0.06885557	0.632060728	0.001260415	0.009115354
SERBP1|3355|AA	0.597006179	0.560228564	-0.091730319	1.14E-06	3.26E-05
USP33|3533|AA	0.719915266	0.627122632	-0.199079524	5.93E-06	0.000125458
PDE4DIP|4419|AA	0.591221031	0.751749651	0.346554704	6.17E-05	0.000823207
S100A1|7741|AA	0.2557318	0.449541025	0.813821214	4.40E-07	1.46E-05
SHC1|7856|AA	0.682499626	0.643405052	-0.085100993	2.44E-05	0.000386933
FDPS|8074|AA	0.466669876	0.533858874	0.194056072	1.22E-05	0.000224352
YY1AP1|8104|AA	0.570234982	0.647149123	0.182541645	2.08E-06	5.30E-05
COPA|8458|AA	0.077868577	0.050461808	-0.625849363	1.21E-07	5.07E-06
MAPKAPK2|9592|AA	0.119912158	0.175959862	0.553268429	6.87E-08	3.21E-06
CD34|9668|AA	0.200517243	0.258703834	0.367575128	2.73E-05	0.000421958
ENAH|9992|AA	0.22917949	0.189726261	-0.272558553	0.000366626	0.003415487
MRPL55|10083|AA	0.047213599	0.09862708	1.062781349	1.66E-06	4.40E-05
MRPL55|10089|AA	0.014900986	0.024938887	0.742989284	6.97E-05	0.000910705
GUK1|10188|AA	0.954705474	0.941809801	-0.019619995	1.24E-06	3.48E-05
CEP170|10454|AA	0.857861081	0.906288133	0.079225754	0.000830158	0.006537513
PGBD2|10573|AA	0.775289764	0.887632888	0.195227505	0.000602447	0.005083915
YME1L1|11061|AA	0.025744679	0.068542535	1.412725288	2.49E-06	6.12E-05
CREM|11239|AA	0.856480781	0.889768542	0.055009219	0.000438534	0.003938771
SYT15|11437|AA	0.768295826	0.890788729	0.213421389	0.000393345	0.003607128
RPS24|12297|AA	0.412776832	0.155111188	-1.412059249	8.38E-13	3.37E-10
BUB3|13390|AA	0.499723052	0.597850347	0.258655625	2.63E-05	0.000410066
RIC8A|13590|AA	0.076184516	0.045101314	-0.756328329	2.61E-06	6.34E-05
RNH1|13675|AA	0.280467894	0.387858632	0.467695282	0.000263047	0.002631028
RNH1|13679|AA	0.486344324	0.580240849	0.254673784	3.93E-06	8.97E-05
TRIM6|14065|AA	0.879828045	0.947679119	0.107177061	2.71E-05	0.000419595
ILK|14177|AA	0.375242614	0.439143548	0.226868933	1.24E-05	0.000226766
RPL27A|14257|AA	0.561334581	0.760830061	0.43871331	0.000961877	0.007373638
CD44|14979|AA	0.609069545	0.565551311	-0.106949047	7.69E-07	2.32E-05
ATG13|15597|AA	0.777584035	0.826102126	0.087321547	0.001053807	0.007900058
SLC43A3|15838|AA	0.245681745	0.305292169	0.313399923	0.000303685	0.002958508
CYB561A3|16164|AA	0.598879803	0.431557518	-0.472713622	1.18E-07	4.99E-06
NAA40|16552|AA	0.140736138	0.212257448	0.592822348	0.001118111	0.00828045
VEGFB|16601|AA	0.731177234	0.835720135	0.192798742	3.59E-11	6.73E-09
FAU|16772|AA	0.723707003	0.80922283	0.161131291	0.001036121	0.00780569
SYVN1|16795|AA	0.659596232	0.599347738	-0.138189869	0.000115299	0.001357056
FAM89B|16874|AA	0.381499485	0.326539636	-0.22442299	0.000996801	0.007586146
FOSL1|16941|AA	0.94150574	0.963786449	0.033743627	0.000815044	0.006442588
CCS|17073|AA	0.023894288	0.045074016	0.915630216	5.94E-08	2.86E-06
SSH3|17161|AA	0.904467553	0.881978894	-0.036324615	0.000490158	0.004303745
TMEM134|17233|AA	0.129676346	0.200513128	0.628781345	6.54E-11	1.14E-08
ATG16L2|17653|AA	0.831158044	0.907174679	0.126257542	0.000971385	0.007435407
TAF1D|18320|AA	0.243782534	0.31565541	0.372755713	2.29E-05	0.000367105
C1S|20070|AA	0.82074198	0.774618261	-0.083443235	4.15E-07	1.39E-05
PRR4|20482|AA	0.979071471	0.994072621	0.021937072	6.24E-07	1.95E-05
LIMA1|21695|AA	0.194801477	0.143570474	-0.440245538	6.35E-07	1.98E-05
ESYT1|22370|AA	0.227030378	0.188928796	-0.265042747	4.74E-06	0.000104787
OS9|22697|AA	0.296041476	0.26096987	-0.181916063	8.77E-06	0.000171381
HMGA2|22883|AA	0.980146361	0.915604397	-0.098272807	9.07E-06	0.000176459
NUDT4|23680|AA	0.471020666	0.412490058	-0.191431015	0.000460459	0.004090528
APPL2|24134|AA	0.016796583	0.035651448	1.085792876	0.000502275	0.004392236
RNF10|24771|AA	0.174722957	0.142113747	-0.298023058	1.12E-05	0.00020837
RSRC2|24966|AA	0.576186758	0.528764094	-0.123912292	0.000383828	0.003537077
CARKD|26254|AA	0.192941085	0.242284793	0.32854347	0.000195864	0.002089524
SLC39A2|26480|AA	0.763232332	0.667958424	-0.192363981	0.000328471	0.003141188
NDRG2|26497|AA	0.997846015	0.997978354	0.000191324	0.000288017	0.002829727
PSME2|26864|AA	0.070607476	0.087736457	0.313355503	0.000948643	0.007287795
HIF1A|27803|AA	0.30307755	0.259830393	-0.222116796	8.56E-05	0.001072145
SRSF5|28158|AA	0.182289909	0.307714143	0.755356055	3.97E-06	9.02E-05
ENTPD5|28355|AA	0.044380148	0.084071443	0.921701352	0.001262292	0.009122943
ABCD4|28379|AA	0.03807406	0.069244718	0.862895605	0.001247159	0.00903061
FOS|28496|AA	0.91340739	0.985242714	0.109220713	3.91E-08	2.03E-06
CKMT1B|30282|AA	0.029748875	0.064610517	1.118933874	9.90E-05	0.001202999
CKMT1A|30308|AA	0.026244884	0.040650103	0.631222781	2.00E-05	0.000330964
DUOXA2|30383|AA	0.356373039	0.631362217	0.825079733	7.97E-06	0.000159407
TPM1|31008|AA	0.081859476	0.177886377	1.119734698	4.74E-05	0.000665865
SNX1|31091|AA	0.991586972	0.982801944	-0.012838605	0.000358143	0.003357425
VWA9|31224|AA	0.856928919	0.918777983	0.100540746	0.000914475	0.00707236
MAN2C1|31865|AA	0.105382856	0.183441243	0.799677855	1.83E-05	0.000306404
WASH4P|32782|AA	0.794669114	0.700543728	-0.181879166	1.16E-05	0.00021371
PKMYT1|33330|AA	0.592902037	0.490838145	-0.272546382	1.63E-05	0.000280401
MGRN1|33780|AA	0.084677498	0.098920757	0.224294646	0.000356402	0.003345491
METTL9|34524|AA	0.650215124	0.616196732	-0.077526082	0.001047214	0.007864467
GGA2|35589|AA	0.077673213	0.133688266	0.783383796	1.81E-05	0.000304145
PPP4C|36059|AA	0.058978724	0.047009659	-0.32723739	0.000182632	0.00197726
HSD3B7|36213|AA	0.374641202	0.461811288	0.301793863	0.00044781	0.004002
STX4|36221|AA	0.084405637	0.052206097	-0.69312104	9.08E-06	0.000176523
BRD7|36379|AA	0.375689082	0.338768128	-0.149241038	0.001020041	0.007712147
GPR56|36580|AA	0.404587441	0.326447072	-0.309602436	1.00E-08	6.71E-07
CENPT|37143|AA	0.041012781	0.074696443	0.864965985	0.000355259	0.00333826
APRT|38027|AA	0.794158031	0.830865909	0.065189544	1.94E-05	0.000321479
ANKRD11|38083|AA	0.633403143	0.574509311	-0.140793752	2.21E-05	0.000356331
MED11|38579|AA	0.104150287	0.15339156	0.558552284	1.46E-05	0.000256103
MPDU1|39005|AA	0.051383938	0.077752799	0.597577155	1.26E-06	3.53E-05
TMEM88|39057|AA	0.677199021	0.834003799	0.300474068	2.52E-07	9.24E-06
CENPV|39431|AA	0.425076819	0.557349201	0.39085793	3.49E-05	0.000516896
B9D1|39716|AA	0.038763516	0.08504982	1.133608759	0.000237363	0.00242306
KSR1|39851|AA	0.168701279	0.103976477	-0.698213728	6.42E-08	3.04E-06
GHDC|41023|AA	0.065471163	0.111849118	0.772622362	2.73E-07	9.84E-06
SCRN2|42122|AA	0.03010918	0.066583593	1.144963289	2.14E-05	0.000346925
NFE2L1|42164|AA	0.926727346	0.948339786	0.033259119	4.09E-05	0.000588285
SLC35B1|42317|AA	0.803094904	0.752849297	-0.093209385	0.000109749	0.001308076
STRADA|42965|AA	0.077179782	0.12014163	0.638441276	5.89E-05	0.000793675
PSMC5|43010|AA	0.010252184	0.019944299	0.960045196	0.00014131	0.001602623
TGIF1|44506|AA	0.970536499	0.979381781	0.013088889	0.000605608	0.005102617
CEP76|44711|AA	0.921370755	0.843388693	-0.127584126	9.05E-05	0.001121913
ZNF24|45164|AA	0.082044847	0.114928631	0.486253614	0.000127191	0.001472469
CNDP2|45816|AA	0.720519806	0.798863552	0.14891102	3.94E-09	3.06E-07
CIRBP|46437|AA	0.667561773	0.811329306	0.281386258	4.21E-05	0.000602224
RPS15|46485|AA	0.355294809	0.445552283	0.326578124	0.001236807	0.00897199
C19orf25|46505|AA	0.134231414	0.198017143	0.560902992	1.54E-07	6.17E-06
MKNK2|46570|AA	0.84422407	0.722528973	-0.224570524	9.40E-08	4.12E-06
AP3D1|46577|AA	0.493460823	0.450413598	-0.131685168	0.000324983	0.003116772
TLE2|46644|AA	0.993779837	0.993457277	-0.000468345	0.000217508	0.002275381
TRIP10|47079|AA	0.024453204	0.051792345	1.082715404	0.001204696	0.008781766
ATG4D|47547|AA	0.356910933	0.299769581	-0.251710101	0.000926915	0.007150035
SLC44A2|47563|AA	0.095750223	0.038661825	-1.308366102	1.06E-07	4.55E-06
ILF3|47577|AA	0.530034218	0.476296268	-0.154226257	4.76E-05	0.000667987
SMARCA4|47609|AA	0.717772382	0.679093051	-0.079917144	7.50E-05	0.000962968
SMARCA4|47610|AA	0.327458504	0.286975311	-0.190385472	1.48E-05	0.000258595
TMEM205|47668|AA	0.193293725	0.241654085	0.322148578	0.000201701	0.00213968
RTBDN|47875|AA	0.972968507	0.858982893	-0.17976371	0.000556778	0.00476855
BABAM1|48259|AA	0.264674527	0.36998632	0.483252578	7.16E-08	3.31E-06
BABAM1|48261|AA	0.601556807	0.683956455	0.185203494	0.000470171	0.004155149
DDX49|48531|AA	0.959759707	0.977094909	0.025825457	7.01E-05	0.000914757
RFXANK|48609|AA	0.508373248	0.448691282	-0.18016496	4.29E-05	0.000612061
FXYD3|49036|AA	0.38390013	0.534319531	0.476971704	0.000347676	0.003285119
PSENEN|49282|AA	0.912390276	0.930188345	0.027871793	7.74E-05	0.000989402
SIRT2|49713|AA	0.128303793	0.264868129	1.045710441	0.00011206	0.001330299
PLD3|49886|AA	0.050920257	0.076999054	0.596601026	1.50E-05	0.000261833
TMEM91|50060|AA	0.203274501	0.316669946	0.6395507	6.65E-05	0.00087673
APOC2|50378|AA	0.984103686	0.996836846	0.018547068	0.000365641	0.003410744
DMPK|50526|AA	0.113042412	0.215891413	0.933441706	0.00022974	0.00237161
MEIS3|50644|AA	0.054564227	0.090460692	0.729335619	8.92E-05	0.001109192
MEIS3|50645|AA	0.428587417	0.637578323	0.573013087	6.66E-11	1.14E-08
PNKP|51107|AA	0.103808426	0.151581091	0.54616624	0.001224837	0.008899585
NUP62|51128|AA	0.389853425	0.471878152	0.275482568	0.000551187	0.004734364
POLD1|51193|AA	0.041589221	0.065851023	0.662996178	9.60E-05	0.001173113
RPS9|51822|AA	0.03016718	0.078248836	1.375089459	3.66E-07	1.26E-05
EPN1|52138|AA	0.650802219	0.607353152	-0.099683537	8.47E-06	0.000167206
SLC30A6|53153|AA	0.004322636	0.020108731	2.217838838	0.00059127	0.005003011
EIF2AK2|53218|AA	0.344595487	0.228459062	-0.592968135	1.71E-05	0.000290346
ATL2|53249|AA	0.126421049	0.192557765	0.607054613	9.24E-06	0.000179184
MTA3|53370|AA	0.586202707	0.530085983	-0.145173237	0.000697381	0.005681924
MXD1|53863|AA	0.020653669	0.047566911	1.203560254	3.13E-06	7.37E-05
NAGK|53917|AA	0.016933001	0.028329151	0.742449637	4.53E-07	1.49E-05
WDR54|54054|AA	0.987651806	0.979039532	-0.012635399	7.18E-06	0.00014685
AUP1|54101|AA	0.045197172	0.057631396	0.350622467	4.61E-05	0.000650122
PROM2|54495|AA	0.933490439	0.9494946	0.024524549	0.000556882	0.00476855
RALB|55155|AA	0.346469121	0.303143807	-0.192724427	0.000674163	0.005530548
EEF1B2|57144|AA	0.730618345	0.645953836	-0.177686913	1.24E-05	0.000226037
FN1|57393|AA	0.6291216	0.763810261	0.279875403	1.27E-12	4.79E-10
FN1|57394|AA	0.2463799	0.316991265	0.363558526	5.14E-07	1.66E-05
CTDSP1|57478|AA	0.385028625	0.351662361	-0.130774778	0.001306737	0.009384173
DNPEP|57688|AA	0.919936788	0.897131005	-0.036216059	0.001197304	0.008733246
PSMF1|58475|AA	0.869786771	0.905034072	0.05731034	3.62E-05	0.000531282
NSFL1C|58497|AA	0.009332335	0.017019748	0.866899703	1.06E-05	0.000199283
IDH3B|58549|AA	0.916593894	0.988011938	0.108245798	1.98E-05	0.00032824
BTBD3|58698|AA	0.528260044	0.368226156	-0.520656184	0.000143441	0.001622124
RPS21|60075|AA	0.376314252	0.56010969	0.573771459	2.26E-06	5.63E-05
COL6A2|60898|AA	0.064499786	0.096407447	0.579850216	5.22E-06	0.000113315
DGCR2|61037|AA	0.880208964	0.846132516	-0.056962438	0.000980501	0.007487573
TRMT2A|61134|AA	0.055472722	0.080946804	0.545195603	0.000188076	0.002025402
PPIL2|61245|AA	0.32317186	0.203398004	-0.667996061	6.17E-05	0.000823207
MMP11|61322|AA	0.988440098	0.987341643	-0.001604161	0.000186403	0.002011375
HPS4|61505|AA	0.090987742	0.175017857	0.943758033	1.25E-05	0.000227615
SEC14L2|61739|AA	0.010639549	0.026153148	1.297547569	0.000137996	0.001575483
FBXO7|61936|AA	0.886947348	0.919268155	0.0516373	0.000239419	0.002439398
APOL3|61995|AA	0.41170661	0.517949888	0.331195909	0.000221008	0.002304239
LMF2|62836|AA	0.143780307	0.181245179	0.334076534	0.000896672	0.006961769
TYMP|62853|AA	0.173795427	0.141672359	-0.29483182	0.000441607	0.003959416
TYMP|62854|AA	0.199139634	0.154503679	-0.366139186	8.06E-09	5.59E-07
ODF3B|62858|AA	0.239309543	0.381450733	0.672618806	2.81E-07	1.01E-05
IL17RE|63243|AA	0.12762613	0.172726192	0.436563133	0.000951775	0.00730723
RPL32|63469|AA	0.25032748	0.202155794	-0.308349119	0.000113565	0.001344149
ALS2CL|64464|AA	0.076249106	0.256929232	1.752578716	4.35E-10	5.16E-08
MAP4|64551|AA	0.728992226	0.878363631	0.268914891	8.02E-08	3.64E-06
CCDC51|64649|AA	0.211988149	0.337160808	0.669453233	3.01E-05	0.000457058
WDR6|64803|AA	0.096979781	0.160657841	0.728235492	9.20E-07	2.71E-05
NAT6|64991|AA	0.267387026	0.381049572	0.511049229	0.000314723	0.003042887
ABHD14B|65146|AA	0.165303621	0.277759895	0.748719983	4.35E-10	5.16E-08
ABTB1|66621|AA	0.21864742	0.137389697	-0.670332506	0.00019484	0.002083574
CNBP|66704|AA	0.266511138	0.240330375	-0.149176831	0.000113994	0.001346583
IL20RB|66948|AA	0.260070514	0.220030315	-0.241200532	0.000610833	0.005133416
PFN2|67256|AA	0.504631083	0.283866353	-0.830017219	1.24E-10	1.85E-08
RPL22L1|67619|AA	0.202775484	0.355747405	0.810969995	2.92E-06	6.97E-05
CLCN2|67938|AA	0.99840997	0.997859417	-0.000795764	0.000559822	0.004791283
EIF4A2|68055|AA	0.012185747	0.02040251	0.743551985	8.07E-05	0.001024846
FGFR3|68512|AA	0.305851257	0.258724381	-0.241414195	0.000741051	0.005964441
SH3TC1|68762|AA	0.522855941	0.441945967	-0.242543513	0.000656111	0.005414704
PDLIM5|69980|AA	0.85050662	0.947551015	0.155881153	0.00125234	0.009062627
EXOSC9|70503|AA	0.06031656	0.095537564	0.663513941	0.000106055	0.001273387
GLRX|72830|AA	0.037684934	0.060858911	0.69148064	2.04E-05	0.000334645
TNIP1|74133|AA	0.919026317	0.93370288	0.022857358	0.000182633	0.00197726
PDLIM7|74781|AA	0.154246382	0.21044502	0.448206712	3.52E-05	0.000519894
DDX41|74797|AA	0.04094828	0.068485323	0.74199197	0.000208452	0.002195805
RMND5B|74837|AA	0.986878934	0.989533059	0.003874795	0.00103793	0.007814382
ECI2|75226|AA	0.560345071	0.472891379	-0.244806698	1.38E-05	0.000246242
BTN3A1|75660|AA	0.197858751	0.303887682	0.619067325	7.41E-05	0.000954495
ZNF76|75901|AA	0.082568381	0.148816731	0.849875409	0.000339111	0.003223271
ZNF76|75903|AA	0.055000216	0.103444122	0.911342478	0.000777904	0.006206586
FOXP4|76113|AA	0.83750155	0.779334688	-0.103848829	0.000237692	0.002424663
PRICKLE4|76139|AA	0.319012414	0.280330267	-0.186485047	0.000172784	0.001892388
RAET1G|78132|AA	0.674242276	0.568397258	-0.246367493	1.67E-05	0.000284763
QKI|78412|AA	0.745147432	0.865080871	0.215309107	8.58E-06	0.000168921
MLLT4|78452|AA	0.786912273	0.742364104	-0.084075858	0.000230046	0.00237161
PDCD2|78502|AA	0.959140166	0.977879881	0.0279156	2.78E-06	6.67E-05
TMEM184A|78588|AA	0.855389789	0.887175095	0.052636881	0.001196879	0.008733246
RNF216|78674|AA	0.022175208	0.061469205	1.470916185	3.90E-05	0.000565602
SNX13|78882|AA	0.247218353	0.131540247	-0.910281562	0.000331943	0.00317078
GPNMB|78966|AA	0.24962956	0.200239754	-0.318060357	2.90E-06	6.91E-05
C7orf43|80907|AA	0.13745591	0.225877817	0.71657365	1.58E-06	4.24E-05
PILRB|80930|AA	0.176506502	0.276390641	0.646987433	3.16E-07	1.12E-05
SLC12A9|81003|AA	0.029497	0.049136674	0.736231985	0.000250593	0.002534398
POLR2J3|81117|AA	0.373417311	0.486543031	0.381778596	0.000200964	0.002132499
MRPS33|82034|AA	0.816087417	0.865141213	0.084211938	6.73E-07	2.07E-05
EPHB6|82067|AA	0.985629801	0.990796901	0.00754348	0.001126745	0.008328887
BMP1|82992|AA	0.316223916	0.512201106	0.695763885	1.46E-09	1.37E-07
BMP1|82995|AA	0.271340941	0.138623652	-0.968933314	7.39E-10	7.95E-08
SLC25A37|83082|AA	0.51877322	0.667774158	0.364256257	8.06E-07	2.42E-05
RPS20|83888|AA	0.795756779	0.923061305	0.214098925	2.57E-07	9.37E-06
RMDN1|84374|AA	0.942660711	0.922660211	-0.030939156	0.000291959	0.002857481
DNAJB5|86225|AA	0.11424827	0.027898585	-2.033908448	5.23E-05	0.000721418
TPM2|86277|AA	0.364993828	0.085542981	-2.093150679	0.000143983	0.001626722
CEP78|86658|AA	0.318307669	0.234124973	-0.44314309	5.38E-05	0.000738797
AGTPBP1|86732|AA	0.795343438	0.885723104	0.155277785	0.001393826	0.009880732
NOL8|86848|AA	0.041963543	0.096260294	1.197804343	3.40E-08	1.80E-06
C9orf89|86900|AA	0.369230613	0.493184117	0.417604164	0.00014725	0.001657868
PTGR1|87219|AA	0.134176487	0.194797951	0.537846622	6.32E-07	1.97E-05
SWI5|87732|AA	0.288832295	0.35200242	0.285353284	0.000113995	0.001346583
ODF2|87760|AA	0.9130803	0.859227889	-0.087700921	2.65E-05	0.000412567
FAM73B|87819|AA	0.056802218	0.107065651	0.914476534	3.19E-05	0.000481412
GPM6B|88529|AA	0.833341605	0.949538946	0.188319165	4.85E-09	3.68E-07
APOO|88702|AA	0.567405697	0.701943199	0.306973656	6.59E-08	3.11E-06
TIMM17B|89016|AA	0.587575009	0.705064418	0.262982037	0.000380011	0.003509125
TCEAL4|89754|AA	0.050720586	0.073801552	0.541079735	3.10E-08	1.68E-06
MORF4L2|89770|AA	0.055012743	0.143564487	1.383861164	5.28E-06	0.000114003
IRAK1|90544|AA	0.910675165	0.929283918	0.0291829	5.62E-05	0.000764822
KLK8|95348|AA	0.395528491	0.493775842	0.320074634	2.43E-06	5.99E-05
KLK10|100259|AA	0.224919928	0.188654868	-0.253662166	1.12E-05	0.000208827
RPS6|214602|AA	0.061891277	0.102080673	0.721901751	5.13E-06	0.00011174
AURKAIP1|151|AD	0.177833823	0.141878136	-0.32587746	0.000308056	0.002991336
TNFRSF25|411|AD	0.012762713	0.005239596	-1.284407472	0.000147703	0.001661928
AGTRAP|666|AD	0.850664189	0.824286711	-0.045443485	8.43E-05	0.00105833
C1QC|1014|AD	0.327026436	0.264820291	-0.304393595	0.00109637	0.008148462
PPP1R8|1347|AD	0.10993401	0.172756868	0.652105289	2.28E-05	0.000364643
TRAPPC3|1754|AD	0.164333612	0.199972227	0.283172055	0.000257409	0.002586528
PPCS|2075|AD	0.675262619	0.795804383	0.236965151	2.06E-08	1.21E-06
B4GALT2|2517|AD	0.900826144	0.775468256	-0.216180972	2.05E-05	0.000336318
TMED5|3777|AD	0.027883084	0.018429947	-0.597338196	7.15E-05	0.000930017
FAM72B|4402|AD	0.987963893	0.978862771	-0.013351697	0.000274742	0.002729906
SEMA6C|7562|AD	0.168206772	0.30418465	0.85471156	3.87E-05	0.000562362
S100A16|7726|AD	0.894644687	0.934854177	0.063426521	0.00013734	0.001570566
CHTOP|7748|AD	0.270952516	0.44122321	0.703468637	4.16E-06	9.41E-05
UBAP2L|7816|AD	0.13128539	0.176549665	0.427367708	0.00055499	0.004760176
HDGF|8323|AD	0.224772051	0.348979285	0.634678747	4.39E-05	0.000624917
GLUL|9148|AD	0.15925994	0.314853994	0.983299551	6.60E-07	2.04E-05
GLUL|9150|AD	0.010412222	0.019201503	0.88294134	4.09E-05	0.000588285
SMG7|9179|AD	0.569840658	0.506263564	-0.170669905	6.89E-05	0.000901761
CEP170|10451|AD	0.479916692	0.360961675	-0.410938325	5.60E-05	0.000762109
RPP38|10862|AD	0.35391775	0.48599773	0.457535457	0.000102479	0.001238333
PARD3|11213|AD	0.872263253	0.936335415	0.102261813	4.53E-10	5.33E-08
PARD3|11214|AD	0.557167338	0.747413025	0.423795016	3.77E-10	4.62E-08
HNRNPH3|11928|AD	0.71379095	0.648284346	-0.138874874	0.00054741	0.004708695
POLL|12887|AD	0.834166785	0.908491071	0.123136467	1.10E-06	3.15E-05
TACC2|13346|AD	0.089250883	0.159483578	0.837469527	8.33E-05	0.001048361
PDDC1|13754|AD	0.015634271	0.037034023	1.244139383	0.00014054	0.001597401
CDKN1C|13929|AD	0.864212505	0.746268823	-0.21169069	0.000339924	0.003228832
PGAP2|14003|AD	0.177226126	0.225421701	0.347035106	0.000942388	0.007252193
FAM160A2|14081|AD	0.284076011	0.381974818	0.427200524	0.000156888	0.001749867
COPB1|14469|AD	0.294860239	0.355459222	0.269652774	0.000333178	0.003179188
HTATIP2|14715|AD	0.213212734	0.277532853	0.380364956	7.87E-06	0.000157878
CPSF7|16198|AD	0.461609322	0.518548905	0.167807698	7.68E-05	0.000982822
BSCL2|16409|AD	0.136007498	0.205044763	0.59225271	0.000220172	0.002298343
NUDT22|16591|AD	0.756611714	0.815014705	0.107272976	1.95E-06	5.02E-05
POLD4|17170|AD	0.114190124	0.083179376	-0.457140112	1.19E-07	5.03E-06
POLD4|17172|AD	0.818120331	0.860127894	0.072238139	5.47E-08	2.66E-06
CORO1B|17216|AD	0.012973638	0.019533619	0.590376202	0.000229197	0.002369031
MRPL21|17341|AD	0.025516988	0.036287552	0.508016683	0.001174168	0.00859951
ATG16L2|17651|AD	0.347582082	0.543205136	0.644143406	5.24E-06	0.000113738
TMEM126B|18115|AD	0.992421322	0.984455633	-0.011626543	0.000443028	0.003971162
DCUN1D5|18486|AD	0.06720829	0.03971319	-0.759020935	4.65E-06	0.000103279
PHLDB1|19039|AD	0.01497272	0.03094775	1.047498222	0.0012297	0.008929482
CCDC84|19052|AD	0.376305561	0.51168715	0.443357395	0.000977275	0.007477265
SNX19|19515|AD	0.909162026	0.930858892	0.034025061	0.001388449	0.009850421
THYN1|19549|AD	0.397394617	0.503447341	0.341268554	2.03E-07	7.78E-06
USP5|19988|AD	0.276291236	0.154374808	-0.839752454	0.000273682	0.002721767
PTHLH|20910|AD	0.348457154	0.459069008	0.397729764	0.000113996	0.001346583
SLC38A1|21328|AD	0.533447253	0.622098824	0.221798155	0.000378455	0.00350019
TMEM106C|21391|AD	0.532872922	0.594359916	0.157545298	2.91E-05	0.000445817
PRKAG1|21510|AD	0.061335891	0.078819455	0.361820257	1.15E-07	4.90E-06
LETMD1|21745|AD	0.05030888	0.089532807	0.831603339	0.000706555	0.005740976
SHMT2|22547|AD	0	0.003653354	Inf	0.001372294	0.009757083
DTX3|22661|AD	0.501474203	0.661059	0.39860355	7.28E-05	0.000942955
SLC25A3|23856|AD	0.121069742	0.259922711	1.102244349	5.61E-07	1.78E-05
TXNRD1|24112|AD	0.303409679	0.452020856	0.57512223	1.30E-06	3.62E-05
GLTP|24360|AD	0.685425083	0.79751852	0.218519033	0.000576466	0.004902085
BRAP|24531|AD	0.032540947	0.056770505	0.802885341	0.001100697	0.008175171
ARL6IP4|25038|AD	0.927847753	0.857185578	-0.11428052	0.000669312	0.005496072
TRIM13|25922|AD	0.493855088	0.596723396	0.272974569	0.000373156	0.00346279
TMEM55B|26455|AD	0.417550493	0.488529835	0.226496005	1.79E-05	0.000301209
NDRG2|26494|AD	0.997494925	0.998538128	0.001508014	2.11E-05	0.000343744
NDRG2|26509|AD	0.063118643	0.175032084	1.471481302	3.32E-07	1.16E-05
HNRNPC|26542|AD	0.297481934	0.33643167	0.177511465	0.000556895	0.00476855
DTD2|27120|AD	0.669807598	0.739049966	0.141925164	3.47E-05	0.000514317
CFL2|27171|AD	0.043211458	0.025090523	-0.784271382	0.000114889	0.001354445
PTGR2|28317|AD	0.240989378	0.393722464	0.708209471	6.62E-06	0.000136649
ABCD4|28384|AD	0.030044643	0.05826113	0.955425883	0.000132253	0.001521569
LTBP2|28408|AD	0.003931771	0.00703187	0.838729064	0.000450178	0.004017147
FOS|28497|AD	0.936463639	0.98914388	0.078957411	2.38E-07	8.82E-06
TMEM251|29025|AD	0.206619358	0.251485936	0.283502295	0.00120511	0.008783
IFI27L1|29056|AD	0.222547582	0.272777132	0.293608879	0.000228378	0.00236246
GSKIP|29199|AD	0.133336714	0.150360281	0.173349441	0.000792544	0.006299535
TJP1|29765|AD	0.524203145	0.596322149	0.185965914	1.01E-05	0.000192558
DUOX1|30405|AD	0.070142309	0.117582657	0.74531846	0.000411763	0.003740635
TPM1|30987|AD	0.179751169	0.358433439	0.995704084	3.53E-06	8.18E-05
CLPX|31163|AD	0.027833239	0.044287411	0.670087867	6.73E-05	0.000884295
TLE3|31418|AD	0.298310711	0.234661999	-0.346231547	0.00036276	0.00339007
ADPGK|31594|AD	0.279567343	0.200334648	-0.480783889	0.000104826	0.001261582
STRA6|31688|AD	0.601521538	0.414809493	-0.536167483	0.000589505	0.004991613
MPI|31787|AD	0.083632617	0.058364949	-0.518963503	4.87E-05	0.000680372
SNUPN|31884|AD	0.2928712	0.224399365	-0.384197739	0.000112703	0.001335849
TSPAN3|31982|AD	0.976480153	0.983598226	0.010478412	0.000488263	0.004294887
WASH4P|32776|AD	0.669420105	0.765640939	0.193756092	0.000198035	0.002108921
IL32|33388|AD	0.15952306	0.132490834	-0.267872441	0.000144522	0.001631779
IL32|33392|AD	0.827997462	0.735925731	-0.170066167	3.62E-05	0.000531282
IL32|33442|AD	0.040853065	0.067367863	0.721616189	0.000392008	0.003596823
ZNF200|33464|AD	0.533451432	0.640744345	0.264391914	0.000268768	0.002677357
ROGDI|33857|AD	0.013388558	0.031326459	1.226381167	4.84E-05	0.000676793
NPIPA5|34149|AD	0.257771517	0.388088825	0.590294031	5.61E-07	1.78E-05
RPS15A|34266|AD	0.070779932	0.106452407	0.58879629	1.25E-10	1.85E-08
GTF3C1|35695|AD	0.700805574	0.625309672	-0.164443416	0.000463676	0.004110943
ALDOA|36046|AD	0.111648498	0.015820091	-2.819134	9.13E-10	9.37E-08
FBXL19|36205|AD	0.677766744	0.613485099	-0.143760547	0.000714073	0.005795492
ZNF23|37444|AD	0.396724555	0.51270394	0.36998829	0.000890324	0.006921477
MVD|38009|AD	0.015236262	0.027414843	0.847448191	2.96E-05	0.000451551
DERL2|38713|AD	0.056140566	0.080932347	0.52767282	0.000264951	0.002645227
TXNDC17|38768|AD	0.888418495	0.907878371	0.031259604	2.69E-05	0.000418073
SAT2|39030|AD	0.021253209	0.037012436	0.800329419	4.34E-05	0.000618294
VAMP2|39106|AD	0.036035684	0.020069919	-0.844391444	7.43E-07	2.26E-05
MAPK7|39723|AD	0.638904239	0.563334738	-0.181607274	0.001375875	0.009776723
RAB34|39958|AD	0.818861223	0.848554558	0.05138845	2.56E-05	0.000402909
AP2B1|40326|AD	0.065534703	0.105478496	0.686617932	0.000366501	0.003415487
AP2B1|40327|AD	0.203567674	0.271661514	0.41630171	0.000205433	0.002168986
COASY|41070|AD	0.122021083	0.226335293	0.891331117	3.56E-05	0.000524633
BECN1|41142|AD	0.403670395	0.450143595	0.15720751	0.000486773	0.00428285
IFI35|41177|AD	0.506289631	0.599665827	0.244195822	6.66E-11	1.14E-08
TMUB2|41788|AD	0.976189153	0.959654789	-0.024645194	0.000921013	0.007112167
TMUB2|41811|AD	0.581783012	0.460153715	-0.338365295	7.51E-06	0.000151883
SUPT4H1|42667|AD	0.183171682	0.149754564	-0.29059651	0.000170243	0.00186798
BPTF|43116|AD	0.403961482	0.336644383	-0.262992344	1.09E-05	0.000204272
NT5C|43362|AD	0.1296768	0.21231602	0.711292842	4.64E-11	8.57E-09
MFSD11|43690|AD	0.492897732	0.68390922	0.472516497	5.84E-06	0.000123916
MFSD11|43691|AD	0.591656808	0.764932828	0.370572485	4.58E-05	0.000647954
C17orf70|44129|AD	0.453732802	0.552828519	0.284989079	7.13E-05	0.000928168
ANAPC11|44214|AD	0.226220077	0.279813985	0.306741096	7.89E-05	0.001005518
STRA13|44264|AD	0.108369014	0.176703732	0.705380206	2.04E-08	1.20E-06
ABHD17A|46558|AD	0.054371551	0.112052551	1.043251602	2.43E-10	3.15E-08
HOOK2|47868|AD	0.160369157	0.228053929	0.507978324	0.000381134	0.003516773
GCDH|47885|AD	0.022744018	0.043908649	0.949018015	0.000879618	0.006853135
SMIM7|48189|AD	0.760195273	0.689057947	-0.141744741	0.000468539	0.004142777
NWD1|48207|AD	0.744230639	0.91060796	0.291080284	0.000871269	0.006799926
SUGP2|48548|AD	0.248123176	0.427255142	0.784041358	1.85E-05	0.000310206
DMKN|49142|AD	0.051524866	0.091857204	0.834124013	0.000662622	0.005455061
DMKN|49145|AD	0.060342359	0.097755684	0.696009497	8.89E-05	0.001106467
EIF3K|49686|AD	0.821646466	0.712734791	-0.205152423	1.02E-05	0.000193077
ZFP36|49820|AD	0.078318022	0.134305276	0.778099747	3.76E-06	8.65E-05
C19orf47|49883|AD	0.223479653	0.292794417	0.389744562	0.00041177	0.003740635
ETHE1|50202|AD	0.023860046	0.047581393	0.995800682	5.07E-07	1.64E-05
GEMIN7|50399|AD	0.445018261	0.54277224	0.286482399	0.000476746	0.004208078
TRAPPC6A|50413|AD	0.467972517	0.564468028	0.270468063	3.41E-05	0.00050733
NOSIP|50974|AD	0.084343648	0.105430735	0.321944176	0.000386538	0.003558381
AKT1S1|51111|AD	0.8823617	0.80987472	-0.123671417	2.22E-05	0.000357111
EMC10|51202|AD	0.053718106	0.026191325	-1.036319413	1.12E-08	7.32E-07
KLK11|51272|AD	0.130287155	0.170876284	0.391257319	2.46E-05	0.000389268
ATRAID|52953|AD	0.450294568	0.34316336	-0.391973549	6.84E-12	1.76E-09
DPY30|53146|AD	0.076426938	0.099788747	0.384795905	4.43E-05	0.000628429
CEP68|53781|AD	0.023595634	0.051311034	1.120749163	2.04E-06	5.22E-05
MEIS1|53814|AD	0.095073838	0.162657519	0.774717205	0.00051967	0.004513833
NFU1|53855|AD	0.03531469	0.054982892	0.638714372	0.000692582	0.005656507
SLC35F5|55071|AD	0.082354236	0.11713509	0.508258559	0.000230046	0.00237161
METTL5|55895|AD	0.469160529	0.523515405	0.158150346	0.000645057	0.005350635
SSFA2|56443|AD	0.086606667	0.048989658	-0.822000864	7.71E-05	0.000986037
HSPD1|56693|AD	0.964700688	0.983771687	0.028242139	0.00069523	0.005670848
PPIL3|56768|AD	0.58146692	0.689520774	0.245896898	5.94E-05	0.000798861
BCS1L|57552|AD	0.05438395	0.102120633	0.909021539	0.000281676	0.00278348
ZFAND2B|57629|AD	0.951593435	0.971464651	0.029816183	0.000316095	0.003053621
DNPEP|57689|AD	0.086872587	0.12909747	0.571487818	1.23E-06	3.46E-05
ATG4B|58398|AD	0.060696031	0.096731891	0.672389426	0.000287801	0.002829157
CPNE1|59183|AD	0.966828208	0.98173452	0.022073379	4.26E-07	1.42E-05
DSN1|59317|AD	0.042881893	0.016152459	-1.408614752	3.93E-07	1.34E-05
ELMO2|59681|AD	0.102100347	0.080336277	-0.345864259	0.000757415	0.006075618
SULF2|59730|AD	0.473481811	0.380878159	-0.313979442	0.000784606	0.006244837
RPS21|60076|AD	0.215693482	0.400669059	0.893428522	4.23E-07	1.42E-05
ATP5J|60269|AD	0.911210332	0.835363783	-0.125379508	7.18E-10	7.74E-08
ATP5J|60271|AD	0.727707516	0.616415613	-0.239455308	1.13E-08	7.39E-07
ATP5J|60273|AD	0.91486356	0.876930258	-0.061094489	0.000213088	0.002234643
C21orf59|60359|AD	0.423789558	0.584109269	0.462890236	0.000189104	0.002034996
YDJC|61233|AD	0.662391227	0.717818658	0.115935857	0.000202442	0.002144374
MMP11|61325|AD	0.978400115	0.973431793	-0.007344678	0.000340005	0.003228832
HPS4|61506|AD	0.097302084	0.169639738	0.80193155	0.000146098	0.001646451
XBP1|61564|AD	0.023243789	0.014568516	-0.673991377	0.000462983	0.0041087
KREMEN1|61570|AD	0.247390415	0.325880398	0.39755297	5.34E-06	0.000115003
UQCR10|61665|AD	0.169416514	0.221469079	0.386530773	9.03E-07	2.67E-05
RAC2|62103|AD	0.993323927	0.991432994	-0.002748991	0.000735321	0.00593296
POLR3H|62429|AD	0.237925246	0.183760029	-0.372685379	1.29E-05	0.000233327
SERHL2|62508|AD	0.695541435	0.819870109	0.237258902	5.33E-05	0.000733077
TUBGCP6|62794|AD	0.195832653	0.30534078	0.640798944	2.48E-05	0.000392129
PLXNB2|62819|AD	0.68860649	0.73208274	0.088326932	8.86E-05	0.001102992
SCO2|62849|AD	0.015402486	0.061839878	2.005374219	2.62E-08	1.47E-06
IL17RC|63261|AD	0.054120679	0.087786662	0.697821812	0.001064495	0.007961169
RPL15|63732|AD	0.266365422	0.375936848	0.497083519	4.10E-08	2.09E-06
RPL15|63734|AD	0.019500241	0.029910753	0.617172253	2.81E-06	6.73E-05
ACAA1|64017|AD	0.418037846	0.555982893	0.411406935	0.000926916	0.007150035
RPL14|64222|AD	0.053866438	0.042776933	-0.332553621	0.000339147	0.003223271
ALS2CL|64469|AD	0.170212573	0.125799039	-0.436216703	0.000350146	0.003302348
IP6K2|64756|AD	0.071091181	0.170346986	1.260733923	1.69E-05	0.00028834
IP6K2|64759|AD	0.148009055	0.230083664	0.636473114	7.30E-05	0.000944909
NDUFAF3|64816|AD	0.96722543	0.983387309	0.02390756	2.30E-05	0.000367105
TEX264|65108|AD	0.053821591	0.078146088	0.537988612	0.000230047	0.00237161
RPP14|65434|AD	0.484050907	0.34922964	-0.470982772	3.44E-05	0.000511025
CCDC14|66492|AD	0.70510331	0.425468035	-0.728783904	5.50E-06	0.000118147
ABTB1|66620|AD	0.698261541	0.763162249	0.128222295	3.01E-05	0.000457058
MGLL|66626|AD	0.17281433	0.227703283	0.397932236	0.000441603	0.003959416
CCNL1|67385|AD	0.44422968	0.546877576	0.299912121	0.000116177	0.001363347
DNAJC19|67759|AD	0.954212542	0.968108276	0.020857764	1.66E-05	0.000284051
ALG3|67856|AD	0.392667327	0.315975894	-0.313493058	0.000210764	0.002214824
POLR2H|67946|AD	0.061209254	0.04350208	-0.492665401	5.38E-05	0.000738797
MAP3K13|68009|AD	0.008481568	0.017224815	1.022085655	0.000664745	0.005468299
RPL35A|68339|AD	0.030559547	0.053675708	0.812646141	2.70E-08	1.51E-06
ADD1|68610|AD	0.280224954	0.216135134	-0.374651829	2.99E-08	1.63E-06
HOPX|69383|AD	0.98797858	0.992329697	0.006339767	4.62E-06	0.000102855
GRSF1|69456|AD	0.071222127	0.046642336	-0.610685473	0.001322551	0.009478723
RCHY1|69526|AD	0.949952817	0.969290537	0.029073308	0.00084673	0.00664609
SNCA|69932|AD	0.305642513	0.182376469	-0.74492563	4.18E-10	5.07E-08
UBE2D3|70141|AD	0.730296761	0.627411032	-0.219071934	2.00E-07	7.69E-06
UBE2D3|70149|AD	0.440054838	0.535889733	0.284252859	1.00E-05	0.00019122
RPL34|70304|AD	0.029254417	0.050339359	0.783032369	1.08E-06	3.10E-05
EXOSC9|70504|AD	0.045779265	0.067392109	0.557885362	0.000137653	0.00157209
PDCD6|71426|AD	0.819830199	0.840088427	0.035216058	0.00014291	0.001616631
EXOC3|71442|AD	0.060567581	0.143902269	1.248471633	5.66E-07	1.79E-05
OSMR|71851|AD	0.732732729	0.800904038	0.128342335	0.000685355	0.00560691
PAIP1|71962|AD	0.420331299	0.508316036	0.274198858	9.49E-05	0.001162088
TMEM161B|72733|AD	0.162456536	0.302341009	0.896122893	1.67E-06	4.41E-05
TMEM161B|72740|AD	0.045500227	0.0888736	0.965881186	0.000274806	0.002729906
RPS14|74095|AD	0.009245989	0.019740872	1.094286186	9.89E-08	4.28E-06
HNRNPH1|74913|AD	0.967582948	0.881258359	-0.134820307	1.86E-08	1.11E-06
HNRNPH1|74914|AD	0.961550575	0.844241906	-0.187706299	6.39E-09	4.58E-07
HIST1H2AC|75605|AD	0.865680797	0.825924362	-0.067825491	0.000519837	0.004513833
HMGA1|75772|AD	0.760950246	0.778996938	0.033815531	0.001411681	0.00997974
HMGA1|75774|AD	0.462499175	0.318622152	-0.537604216	1.31E-07	5.39E-06
MTCH1|76000|AD	0.42458962	0.477174062	0.168446523	1.28E-05	0.000232811
CD109|76764|AD	0.992845668	0.989165609	-0.005357396	0.001068818	0.007984795
SNX3|77149|AD	0.954450433	0.962542091	0.012179354	0.000389255	0.00357894
CENPW|77443|AD	0.117622507	0.148944598	0.340611655	0.000452517	0.004034999
PCMT1|78109|AD	0.662964749	0.556754911	-0.251889783	4.69E-07	1.53E-05
RMND1|78158|AD	0.110918607	0.13948724	0.330631748	6.08E-05	0.000814773
SYNJ2|78249|AD	0.30033669	0.41096161	0.452422902	0.001326827	0.009507463
ZDHHC4|78745|AD	0.069756151	0.052081405	-0.421552062	0.000346326	0.003275224
TAX1BP1|79060|AD	0.305888953	0.248685641	-0.298684795	2.83E-07	1.02E-05
CPVL|79080|AD	0.041568795	0.080882556	0.960327655	1.75E-05	0.000295629
SEPT7|79241|AD	0.92574391	0.884414103	-0.065891123	0.00066935	0.005496072
COA1|79339|AD	0.433922764	0.496570942	0.194561567	0.000250068	0.002530515
TBL2|79967|AD	0.959126433	0.984786976	0.038090676	0.000354923	0.003338049
WBSCR22|80010|AD	0.381345739	0.487755134	0.355057477	0.000224259	0.002332655
TAF6|80900|AD	0.568843067	0.712162733	0.324176247	1.99E-05	0.000329249
TAF6|80901|AD	0.86986033	0.926213437	0.090560916	9.31E-06	0.000180238
LINC00998|81472|AD	0.100157166	0.15037108	0.586261473	1.46E-05	0.000256797
CAV1|81536|AD	0.043889285	0.027906935	-0.653245099	4.59E-05	0.000648556
IMPDH1|81675|AD	0.998361677	0.996628541	-0.002506666	0.000783065	0.006236638
AKR1B1|81848|AD	0.014321855	0.031696958	1.146126009	7.80E-07	2.35E-05
CALD1|81861|AD	0.765660284	0.587127225	-0.383031269	1.31E-05	0.000236561
SSBP1|82055|AD	0.20455072	0.246716723	0.270396893	1.30E-06	3.63E-05
ZNF596|82544|AD	0.761612552	0.890942305	0.226274754	4.79E-05	0.000672036
FDFT1|82658|AD	0.980845663	0.990321707	0.013871117	9.31E-05	0.001145493
INTS10|82887|AD	0.066072971	0.049763249	-0.40897955	0.000821958	0.006483978
XPO7|82915|AD	0.15770678	0.064288328	-1.294615947	0.000411692	0.003740635
SLC25A37|83083|AD	0.733456259	0.813643715	0.149686263	3.04E-05	0.00046189
SMIM19|83740|AD	0.324213804	0.402200844	0.31097059	0.000304774	0.002966749
FNTA|83754|AD	0.100417589	0.161834314	0.688505538	0.000326143	0.003124778
TMEM70|84218|AD	0.025917796	0.012296998	-1.07563694	5.38E-05	0.000738797
ESRP1|84569|AD	0.551662817	0.650166058	0.237021498	1.88E-05	0.000314
TATDN1|85100|AD	0.028421636	0.047645563	0.745352268	2.09E-05	0.000341468
TRIB1|85131|AD	0.237622979	0.070952567	-1.743747579	8.15E-13	3.31E-10
NAPRT1|85434|AD	0.972509412	0.979838418	0.010831646	0.001406991	0.009953688
VPS28|85609|AD	0.007258148	0.017826895	1.296382032	5.17E-08	2.54E-06
CYHR1|85620|AD	0.741694405	0.62312616	-0.2513006	0.000244497	0.002481758
C9orf89|86901|AD	0.226447791	0.342612498	0.597399317	3.20E-05	0.000481496
GSN|87425|AD	0.041206418	0.029258927	-0.493992206	0.000449371	0.004011949
RPL35|87538|AD	0.370262673	0.48558307	0.391169008	0.000572402	0.004872155
FAM73B|87818|AD	0.20436721	0.347082635	0.764115449	1.65E-05	0.000282356
AIF1L|87920|AD	0.983036271	0.989111845	0.008889016	0.000426122	0.003849052
NDUFB11|88904|AD	0.312196773	0.34058945	0.125578124	3.65E-05	0.00053491
PQBP1|89028|AD	0.240003895	0.197080883	-0.284269978	4.04E-08	2.07E-06
PQBP1|89029|AD	0.649944238	0.511090727	-0.346736531	1.49E-06	4.04E-05
FAM104B|89282|AD	0.197837488	0.278981158	0.495851861	5.46E-05	0.000747693
ARMCX5|89698|AD	0.086255316	0.115383971	0.41975754	0.000827721	0.006523125
RPS6|214603|AD	0.016762131	0.030096993	0.84441376	0.000221012	0.002304239
RPL13|392312|AD	0.111540512	0.163174979	0.548852056	0.001030157	0.00776405
MXRA8|142|AP	0.259109339	0.104370147	-1.311851903	2.20E-05	0.000355123
MXRA8|143|AP	0.745048983	0.898112474	0.269560852	2.07E-05	0.000338876
MIB2|183|AP	0.689933264	0.603219443	-0.193773889	0.000161626	0.001789894
MIB2|184|AP	0.056292489	0.104348197	0.890391327	0.000140481	0.001597238
RER1|256|AP	0.969775221	0.95032242	-0.029233325	0.00027865	0.002758904
RER1|257|AP	0.030121174	0.046054246	0.612556143	0.000151149	0.001691666
ARHGEF16|307|AP	0.668319688	0.409074308	-0.708175444	1.37E-07	5.60E-06
ARHGEF16|308|AP	0.095141854	0.174311913	0.873519126	0.00014129	0.001602623
ARHGEF16|310|AP	0.07170236	0.168910318	1.236164943	1.02E-06	2.95E-05
ACOT7|389|AP	0.529487718	0.30394546	-0.800784749	5.88E-11	1.04E-08
ACOT7|390|AP	0.076686388	0.038263094	-1.003016976	1.92E-06	4.97E-05
ACOT7|391|AP	0.399515618	0.652022254	0.706669302	6.58E-11	1.14E-08
PLEKHG5|462|AP	0.113299946	0.050211116	-1.174068478	1.97E-06	5.06E-05
PLEKHG5|464|AP	0.062035897	0.122125755	0.977192293	0.000267675	0.002667212
PLEKHG5|466|AP	0.047294487	0.104721739	1.146817045	2.75E-05	0.000425672
VAMP3|509|AP	0.905912081	0.858927408	-0.076834834	4.65E-06	0.000103394
VAMP3|510|AP	0.102213368	0.13946895	0.448360084	9.60E-05	0.001173113
RERE|543|AP	0.403678271	0.23733916	-0.766255773	8.09E-08	3.65E-06
CTNNBIP1|578|AP	0.212317996	0.310622526	0.5489358	2.01E-05	0.000331879
CTNNBIP1|579|AP	0.183699073	0.111891752	-0.715240658	4.08E-05	0.000587757
LZIC|586|AP	0.482840005	0.353793504	-0.448637654	6.12E-09	4.46E-07
LZIC|587|AP	0.535763295	0.644384726	0.266326552	1.34E-06	3.71E-05
PDPN|710|AP	0.841137562	0.917783293	0.125811783	9.56E-07	2.81E-05
PDPN|711|AP	0.138512955	0.063121904	-1.133808302	4.57E-07	1.50E-05
KAZN|729|AP	0.130642109	0.065835956	-0.988672357	0.000130931	0.001509272
KAZN|730|AP	0.140156584	0.046446532	-1.593396734	4.14E-06	9.38E-05
KAZN|731|AP	0.548531738	0.668269505	0.284854945	0.000195598	0.00208794
TMEM51|736|AP	0.42500073	0.527325697	0.311228983	0.000230885	0.002376041
TMEM51|737|AP	0.584244281	0.466663348	-0.324189544	2.91E-05	0.000445817
FBLIM1|768|AP	0.038961972	0.098342707	1.33575138	2.39E-05	0.000379703
FBLIM1|769|AP	0.368983438	0.560043955	0.601984	1.50E-06	4.05E-05
FBLIM1|771|AP	0.604193081	0.336690352	-0.843587283	1.82E-09	1.63E-07
UBR4|876|AP	0.111424012	0.239443434	1.103624701	1.53E-06	4.11E-05
HP1BP3|936|AP	0.48469313	0.342881313	-0.499362357	2.09E-06	5.33E-05
HP1BP3|937|AP	0.388634641	0.527664724	0.441207035	5.23E-05	0.000721564
ECE1|964|AP	0.173853265	0.08982723	-0.952645405	0.000109749	0.001308076
ZNF436|1050|AP	0.420284762	0.265643317	-0.661876731	0.000250838	0.002534955
ZNF436|1051|AP	0.575231404	0.721838712	0.327534078	0.001092217	0.008130086
HMGCL|1078|AP	0.008365477	0.006054247	-0.466500207	0.0006366	0.00529642
HMGCL|1079|AP	0.991769787	0.992295721	0.000764856	0.000957047	0.007342555
STPG1|1103|AP	0.874262833	0.92950394	0.088393913	4.02E-06	9.14E-05
STPG1|1105|AP	0.126320106	0.06324136	-0.998143997	6.20E-07	1.94E-05
MAN1C1|1192|AP	0.544883793	0.76923009	0.497466618	6.13E-10	6.81E-08
MAN1C1|1193|AP	0.464432605	0.227244628	-1.031223068	4.56E-10	5.34E-08
MTFR1L|1196|AP	0.217823697	0.276010972	0.341564708	0.000543656	0.004685416
MTFR1L|1199|AP	0.109099985	0.073745046	-0.56503286	0.00037104	0.003445837
RPS6KA1|1279|AP	0.035823719	0.014830269	-1.272370349	0.000526562	0.004563372
RPS6KA1|1282|AP	0.05933689	0.028829318	-1.041392603	2.53E-05	0.000398108
SYTL1|1320|AP	0.96064789	0.896438122	-0.099803728	4.45E-09	3.41E-07
SYTL1|1321|AP	0.04236337	0.100042239	1.239719986	1.91E-09	1.68E-07
SERINC2|1469|AP	0.931602141	0.954344316	0.034795912	0.000285733	0.002811261
SERINC2|1471|AP	0.069137567	0.043285949	-0.675571046	2.88E-05	0.000441341
TXLNA|1558|AP	0.75128985	0.658777561	-0.189578196	5.38E-08	2.63E-06
TXLNA|1559|AP	0.260655693	0.336682357	0.36924275	1.36E-06	3.75E-05
KIAA1522|1631|AP	0.58029687	0.406772781	-0.512568	8.43E-06	0.000166509
KIAA1522|1632|AP	0.423859517	0.588388673	0.473183293	2.34E-05	0.00037321
KIAA0319L|1718|AP	0.813378582	0.760316434	-0.097327026	0.000334363	0.003187938
AGO1|1734|AP	0.007647078	0.155739927	4.348086369	4.11E-05	0.000590476
AGO1|1735|AP	0.960001151	0.797774016	-0.267056001	3.05E-06	7.23E-05
NFYC|2015|AP	0.05532646	0.021296959	-1.377322173	9.45E-05	0.001158502
FOXJ3|2065|AP	0.056715412	0.113547716	1.001485954	0.000233956	0.002402802
EBNA1BP2|2145|AP	0.962801768	0.984568952	0.032253454	4.93E-06	0.000108106
EBNA1BP2|2146|AP	0.037875435	0.015138727	-1.323018604	3.17E-06	7.46E-05
B4GALT2|2514|AP	0.406332984	0.561643227	0.4669915	0.000366627	0.003415487
B4GALT2|2515|AP	0.582328497	0.423196505	-0.46050551	0.000309162	0.002998785
MUTYH|2595|AP	0.604855473	0.51127441	-0.24249264	3.72E-06	8.59E-05
POMGNT1|2781|AP	0.651127881	0.776943206	0.254868227	1.36E-06	3.75E-05
POMGNT1|2783|AP	0.356714743	0.216505631	-0.720366296	4.60E-07	1.51E-05
MOB3C|2816|AP	0.917544141	0.862208126	-0.089741404	4.45E-05	0.000630664
MOB3C|2817|AP	0.083346611	0.129094011	0.631226619	0.000125769	0.00145921
PGM1|3271|AP	0.013941759	0.002553007	-2.449143236	7.26E-06	0.000148222
AK4|3289|AP	0.181698041	0.128406993	-0.500819096	0.000627723	0.00523356
PDE4B|3304|AP	0.052595653	0.0069297	-2.924078717	0.001159211	0.008512611
PRKACB|3584|AP	0.501778634	0.674953838	0.427737794	3.85E-05	0.000559503
PRKACB|3585|AP	0.509834834	0.319653898	-0.673519262	2.79E-06	6.70E-05
DDAH1|3656|AP	0.820350386	0.528209699	-0.635129449	1.29E-11	2.90E-09
DDAH1|3657|AP	0.166062696	0.437844332	1.398690007	1.90E-11	3.95E-09
LMO4|3694|AP	0.739770274	0.809180661	0.129384509	5.11E-06	0.000111315
LMO4|3695|AP	0.264441032	0.188053536	-0.491802616	2.71E-07	9.80E-06
TGFBR3|3739|AP	0.529745555	0.243293797	-1.122600037	3.69E-08	1.94E-06
TGFBR3|3741|AP	0.370916566	0.48229298	0.378815109	0.000625599	0.005221882
TGFBR3|3742|AP	0.117299802	0.27597912	1.234358541	9.84E-10	9.95E-08
BCAR3|3793|AP	0.241550022	0.096585753	-1.322439683	1.60E-06	4.28E-05
BCAR3|3795|AP	0.362859104	0.072460193	-2.324148909	2.98E-09	2.45E-07
BCAR3|3796|AP	0.343127666	0.731898345	1.092897828	5.89E-13	2.74E-10
HENMT1|3942|AP	0.358104917	0.254425614	-0.49313841	3.26E-06	7.63E-05
HENMT1|3943|AP	0.64553421	0.742129847	0.201178078	1.02E-05	0.000193802
DENND2D|4141|AP	0.412025728	0.293595318	-0.488905468	0.000356385	0.003345491
ATP1A1|4358|AP	0.022356255	0.005913242	-1.918657305	0.000934802	0.007201556
PEX11B|7280|AP	0.953822507	0.979572922	0.038432069	0.000362342	0.00339007
PEX11B|7281|AP	0.047900241	0.01680807	-1.510878785	5.70E-05	0.000772968
PIAS3|7288|AP	0.736624577	0.65790275	-0.163055189	4.37E-06	9.83E-05
PIAS3|7289|AP	0.277267095	0.340190681	0.295067208	0.000195146	0.002083744
ENSA|7490|AP	0.966123658	0.95323028	-0.019383076	0.000186031	0.00200857
OAZ3|7652|AP	0.113610137	0.205319742	0.853780789	1.52E-08	9.48E-07
OAZ3|7653|AP	0.101932336	0.047290451	-1.107990966	4.01E-06	9.12E-05
S100A2|7717|AP	0.011094966	0.003891114	-1.51165004	0.000617104	0.005174064
S100A2|7720|AP	0.95855639	0.975410178	0.025145721	0.000797879	0.006333484
S100A16|7723|AP	0.982457511	0.989641171	0.010510505	0.000305864	0.002974054
S100A16|7725|AP	0.012561158	0.006974839	-0.84873763	1.91E-05	0.000318523
S100A13|7733|AP	0.213577441	0.106006879	-1.010601393	1.36E-06	3.75E-05
CREB3L4|7768|AP	0.46660137	0.827882578	0.827235617	2.88E-13	1.66E-10
CREB3L4|7769|AP	0.53474612	0.174882905	-1.612464837	3.08E-13	1.70E-10
TPM3|7785|AP	0.63357948	0.926327517	0.54799676	1.02E-05	0.000194233
TPM3|7787|AP	0.370462247	0.073108247	-2.341220471	2.36E-06	5.86E-05
ADAR|7838|AP	0.553974704	0.462813581	-0.259388898	0.000340355	0.003229587
SHC1|7854|AP	0.476036728	0.322358445	-0.562407109	4.74E-06	0.000104787
SHC1|7855|AP	0.53326242	0.676344714	0.342913074	1.32E-05	0.000236644
SLC50A1|7940|AP	0.116944353	0.087002281	-0.426697066	8.76E-05	0.001093376
DPM3|7945|AP	0.016691895	0.029238078	0.808700752	0.001348791	0.009635693
YY1AP1|8095|AP	0.470964592	0.367743924	-0.356917094	0.000225899	0.002346839
YY1AP1|8097|AP	0.037981317	0.073314476	0.948808167	0.000181305	0.001968233
DAP3|8116|AP	0.331363247	0.416929667	0.331390436	0.000234267	0.00240324
DAP3|8117|AP	0.676656727	0.577224905	-0.229290583	2.06E-05	0.000338059
HDGF|8317|AP	0.074876211	0.029098208	-1.363577148	2.14E-12	6.92E-10
HDGF|8318|AP	0.920407116	0.965735232	0.069355574	2.17E-12	6.93E-10
DUSP23|8409|AP	0.694739786	0.557820696	-0.316671257	4.83E-07	1.57E-05
DUSP23|8410|AP	0.316824221	0.439541752	0.472317583	6.33E-06	0.000132181
CASQ1|8432|AP	0.418734276	0.724396305	0.790744171	6.08E-08	2.90E-06
CASQ1|8433|AP	0.550005874	0.236838034	-1.215546242	1.18E-07	4.99E-06
F11R|8516|AP	0.708918862	0.561752826	-0.335685038	2.08E-06	5.30E-05
F11R|8517|AP	0.296195386	0.435650363	0.556621578	6.50E-06	0.000134829
OLFML2B|8734|AP	0.989681186	0.968262734	-0.031565284	9.64E-05	0.00117612
OLFML2B|8735|AP	0.0085458	0.028542094	1.739803719	5.38E-05	0.000739146
CACYBP|9039|AP	0.076911182	0.045179813	-0.767515066	1.86E-10	2.60E-08
CACYBP|9040|AP	0.901335607	0.927258405	0.040907056	4.38E-07	1.46E-05
RASAL2|9074|AP	0.559888091	0.348082045	-0.685711093	6.58E-07	2.03E-05
RASAL2|9075|AP	0.449885524	0.643778837	0.517007205	5.81E-06	0.000123504
ABL2|9101|AP	0.276126344	0.157706788	-0.808083781	3.86E-06	8.85E-05
ABL2|9102|AP	0.720240645	0.832088113	0.208257292	2.50E-05	0.00039466
TMEM9|9349|AP	0.026528005	0.005862774	-2.17786078	9.70E-05	0.001181222
FAM72A|9575|AP	0.386281984	0.19177748	-1.010221077	5.34E-05	0.000734392
FAM72A|9576|AP	0.627762503	0.807336877	0.362951933	0.000125773	0.00145921
LAMB3|9671|AP	0.163109896	0.065417788	-1.318089426	2.93E-14	3.08E-11
LAMB3|9672|AP	0.844186461	0.929802956	0.13936332	1.35E-13	9.28E-11
BROX|9894|AP	0.559088501	0.444331313	-0.331440859	0.000136572	0.001563329
BROX|9895|AP	0.449966061	0.553535506	0.298859672	0.000621148	0.005194869
CAPN2|9923|AP	0.934170093	0.901445636	-0.05144477	1.43E-05	0.000252441
CAPN2|9924|AP	0.07487581	0.098795536	0.399946163	1.95E-05	0.000323864
ADCK3|10035|AP	0.895483439	0.769138036	-0.219424213	7.59E-09	5.29E-07
ADCK3|10036|AP	0.113207451	0.22652839	1.000722954	2.96E-08	1.61E-06
SNAP47|10055|AP	0.177766948	0.116108858	-0.614509069	0.001004194	0.007622928
ARF1|10063|AP	0.987283318	0.991550903	0.006222688	5.77E-05	0.000780564
COA6|10335|AP	0.864311714	0.901203116	0.060300588	0.000814064	0.006437696
COA6|10336|AP	0.138392598	0.095723342	-0.531824112	1.12E-05	0.000208827
GGPS1|10344|AP	0.8665684	0.817292736	-0.084460718	2.09E-06	5.32E-05
GGPS1|10346|AP	0.131484666	0.176792321	0.42716105	3.41E-05	0.00050733
LYST|10360|AP	0.654289381	0.82993725	0.343073405	3.68E-07	1.27E-05
LYST|10361|AP	0.356502442	0.167796849	-1.087196335	1.03E-07	4.44E-06
KIF26B|10486|AP	0.015909244	0.002363189	-2.751058394	5.80E-06	0.000123354
NET1|10660|AP	0.963113144	0.922525088	-0.062117147	0.000280637	0.002774199
IL15RA|10674|AP	0.664794893	0.339670614	-0.968772891	2.06E-13	1.25E-10
IL15RA|10675|AP	0.340967139	0.65372053	0.939041299	9.72E-13	3.78E-10
KIAA1217|10994|AP	0.300738389	0.454726755	0.596490854	1.92E-06	4.97E-05
KIAA1217|10995|AP	0.198986532	0.071264151	-1.481422353	1.82E-11	3.81E-09
ACBD5|11066|AP	0.297323815	0.167015939	-0.832049236	3.04E-06	7.20E-05
ACBD5|11067|AP	0.702603646	0.816635452	0.216981137	2.54E-05	0.000399638
HNRNPF|11324|AP	0.117039318	0.070473546	-0.731839561	2.92E-07	1.04E-05
HNRNPF|11325|AP	0.519864635	0.628866715	0.274618263	4.90E-07	1.59E-05
HNRNPF|11326|AP	0.178209689	0.094288978	-0.918414736	2.35E-07	8.73E-06
ARHGAP22|11481|AP	0.176891169	0.368281517	1.057946974	1.18E-07	4.99E-06
AGAP8|11527|AP	0.253831288	0.386531044	0.606714378	5.93E-06	0.000125458
AGAP8|11528|AP	0.758095584	0.612709126	-0.307177422	4.70E-06	0.000104056
NCOA4|11536|AP	0.920723219	0.85149827	-0.112763929	1.62E-07	6.44E-06
NCOA4|11537|AP	0.070701913	0.133218223	0.913970291	3.94E-07	1.34E-05
ANK3|11841|AP	0.013600595	0.002663802	-2.352110816	3.00E-05	0.000456529
ANK3|11845|AP	0.289338933	0.475981991	0.718146526	0.000272691	0.002712728
ARID5B|11865|AP	0.863540932	0.761206264	-0.18197713	1.50E-05	0.000261833
ARID5B|11866|AP	0.147299996	0.242910172	0.721665513	7.02E-05	0.000916158
JMJD1C|11888|AP	0.684262813	0.49756038	-0.459678935	4.95E-06	0.000108501
JMJD1C|11889|AP	0.327999468	0.499362236	0.606393249	2.27E-05	0.000363302
ADK|12257|AP	0.596337796	0.708041656	0.247704464	1.20E-05	0.000220202
ADK|12258|AP	0.417954511	0.290088712	-0.526851778	1.34E-07	5.51E-06
CCSER2|12405|AP	0.285552209	0.549079544	0.94326062	1.31E-08	8.36E-07
CCSER2|12406|AP	0.692568726	0.399520817	-0.793686564	1.07E-09	1.05E-07
GLUD1|12444|AP	0.008381068	0.012919322	0.624324494	0.000378286	0.00350019
EXOC6|12540|AP	0.850927902	0.948253441	0.156235803	6.89E-08	3.21E-06
EXOC6|12541|AP	0.130743668	0.044048425	-1.569578746	2.71E-08	1.51E-06
ENTPD1|12651|AP	0.177979444	0.078990384	-1.171961681	1.33E-06	3.69E-05
ENTPD1|12652|AP	0.145887767	0.081102544	-0.847039844	0.000779078	0.006211408
ENTPD1|12653|AP	0.684211046	0.83269212	0.283341777	5.36E-07	1.72E-05
PI4K2A|12728|AP	0.381888193	0.160471896	-1.250829666	2.71E-09	2.26E-07
PI4K2A|12729|AP	0.632868027	0.843283496	0.414113036	4.40E-09	3.39E-07
LDB1|12934|AP	0.521121728	0.725813399	0.477978283	2.09E-09	1.82E-07
LDB1|12935|AP	0.492712222	0.2728907	-0.852422031	3.19E-11	6.14E-09
SFR1|13035|AP	0.306213738	0.426455045	0.477854659	0.001301843	0.009357749
GSTO2|13047|AP	0.074248726	0.2502743	1.753071969	4.77E-05	0.000668957
GSTO2|13049|AP	0.928681925	0.749956766	-0.308377128	1.11E-05	0.0002067
ADD3|13075|AP	0.814395961	0.908487768	0.157736683	1.12E-05	0.000208703
ADD3|13076|AP	0.177690546	0.080795603	-1.137018243	3.91E-06	8.93E-05
ABLIM1|13201|AP	0.03933654	0.012671751	-1.634254199	3.70E-09	2.92E-07
ABLIM1|13203|AP	0.965299808	0.983805137	0.027395496	9.02E-08	3.99E-06
RGS10|13261|AP	0.962288797	0.987191998	0.036860768	0.000992952	0.007565999
RGS10|13263|AP	0.03893631	0.011346257	-1.778899753	0.000130314	0.001503612
NSMCE4A|13329|AP	0.326427036	0.254973214	-0.356414858	0.000371841	0.003452383
CTBP2|13412|AP	0.24293723	0.185937016	-0.385769592	6.25E-05	0.000832103
TUBGCP2|13530|AP	0.050592707	0.068992843	0.447517281	0.000505669	0.004416525
ATHL1|13636|AP	0.30632235	0.190906728	-0.682182685	0.000232306	0.002389278
ATHL1|13637|AP	0.70334816	0.807335691	0.198929666	0.000653244	0.005402244
IFITM1|13643|AP	0.218844623	0.153246443	-0.51405335	0.001033503	0.007787607
IFITM3|13646|AP	0.979922211	0.984228886	0.00632663	0.000327306	0.003134007
IFITM3|13647|AP	0.020193685	0.014970728	-0.431759847	1.62E-05	0.000278594
RNH1|13662|AP	0.198424471	0.233631699	0.235646067	0.000536221	0.004630262
RNH1|13664|AP	0.804129283	0.75779605	-0.085617849	2.26E-05	0.000362132
SLC25A22|13760|AP	0.2784887	0.203491353	-0.452651294	0.000781987	0.006229443
SYT8|13854|AP	0.694639499	0.346838575	-1.002000085	3.69E-13	1.94E-10
SYT8|13856|AP	0.293071093	0.5936424	1.018343462	3.32E-13	1.80E-10
LSP1|13865|AP	0.737790833	0.921343612	0.320527441	1.27E-08	8.15E-07
LSP1|13867|AP	0.157472428	0.027367452	-2.524566207	2.32E-10	3.04E-08
LSP1|13868|AP	0.104666919	0.048520073	-1.1091519	1.31E-05	0.000236644
IGF2|13899|AP	0.015555548	0.002056306	-2.919302267	6.69E-05	0.000881736
OSBPL5|13951|AP	0.150081705	0.050499071	-1.571419381	0.00022085	0.002304239
CYP2R1|14479|AP	0.065951704	0.107708211	0.707646387	0.000110157	0.001312155
NUCB2|14519|AP	0.09339608	0.153149918	0.7135107	7.84E-10	8.28E-08
NUCB2|14520|AP	0.914600998	0.842549564	-0.118380937	6.35E-10	7.01E-08
KCNJ11|14528|AP	0.980421848	0.992957571	0.018329439	4.01E-05	0.00057948
KCNJ11|14529|AP	0.019569666	0.006772697	-1.530816784	7.47E-05	0.000959926
GTF2H1|14598|AP	0.018436038	0.032402254	0.813565524	0.001171131	0.008584296
HIPK3|14890|AP	0.149162178	0.084695327	-0.816527489	1.63E-06	4.34E-05
HIPK3|14892|AP	0.837690207	0.899492733	0.102694819	7.02E-05	0.000916158
FBXO3|14921|AP	0.082520138	0.00856443	-3.268317029	5.20E-07	1.67E-05
FBXO3|14922|AP	0.021675618	0.03560038	0.715819497	6.76E-05	0.000886942
CAPRIN1|14940|AP	0.320775018	0.422164197	0.396242442	7.59E-05	0.000972843
CAPRIN1|14941|AP	0.651945532	0.532805183	-0.29114332	1.71E-05	0.000290346
EHF|14954|AP	0.042337503	0.01768457	-1.259445062	9.31E-08	4.09E-06
EHF|14957|AP	0.913089779	0.942225207	0.045315208	1.50E-05	0.000261833
PDHX|14971|AP	0.79037775	0.76450101	-0.048023926	0.000653885	0.005402586
EXT2|15476|AP	0.890373849	0.813458736	-0.130342055	5.60E-06	0.000120007
EXT2|15477|AP	0.110582824	0.183172855	0.728078409	1.63E-05	0.000280401
CRY2|15513|AP	0.967338716	0.98317303	0.023424199	0.000998145	0.007593114
DGKZ|15542|AP	0.161401092	0.031678872	-2.349057473	4.59E-05	0.000648804
MDK|15566|AP	0.82425305	0.879743691	0.093995943	6.50E-07	2.02E-05
MDK|15567|AP	0.178835322	0.117451841	-0.606562383	4.90E-08	2.43E-06
SLC43A3|15834|AP	0.80730027	0.853765998	0.080735332	0.000345213	0.003267879
SLC43A3|15835|AP	0.081630806	0.05041509	-0.695258075	0.000379371	0.003505928
SERPING1|15865|AP	0.24193207	0.363083502	0.585699355	0.000265908	0.002652562
SERPING1|15866|AP	0.763062664	0.634249602	-0.266750828	6.97E-05	0.000910705
LPXN|16009|AP	0.132835951	0.051418369	-1.369289891	3.46E-06	8.05E-05
LPXN|16010|AP	0.87121062	0.945675004	0.118322924	4.17E-05	0.000597817
FAM111A|16022|AP	0.207516849	0.382528942	0.882340426	5.66E-09	4.19E-07
FAM111A|16023|AP	0.759186309	0.593843709	-0.35437069	5.61E-07	1.78E-05
FADS2|16289|AP	0.198493243	0.311743225	0.651268313	0.00094542	0.007269981
ROM1|16366|AP	0.662693692	0.761759952	0.200994256	0.000648541	0.005375768
ROM1|16367|AP	0.343107281	0.237087299	-0.533241365	0.000371039	0.003445837
BSCL2|16401|AP	0.008879505	0.028952154	1.705119533	0.00071029	0.005768708
STIP1|16567|AP	0.963740039	0.972570919	0.01315941	0.000182633	0.00197726
STIP1|16568|AP	0.044701284	0.03339599	-0.420641418	8.33E-05	0.001048361
ESRRA|16630|AP	0.808727168	0.686046008	-0.237347748	1.54E-09	1.43E-07
ESRRA|16631|AP	0.199811671	0.311731084	0.641661164	1.01E-08	6.74E-07
CAPN1|16801|AP	0.028616601	0.012903029	-1.14914253	8.58E-06	0.000168921
SLC25A45|16820|AP	0.211399277	0.13250082	-0.673969154	0.000605238	0.005100703
LTBP3|16861|AP	0.077899961	0.13987125	0.84440495	0.000114864	0.001354445
LTBP3|16862|AP	0.815150433	0.660020943	-0.304554525	1.29E-05	0.000234199
LTBP3|16864|AP	0.094603341	0.162545358	0.780879313	3.77E-05	0.00054946
EHBP1L1|16875|AP	0.780837976	0.641797689	-0.282904625	0.00073608	0.005936405
EHBP1L1|16876|AP	0.220513646	0.352324334	0.676036181	0.000805935	0.00638893
MUS81|16926|AP	0.092909167	0.054774282	-0.7623223	6.37E-05	0.00084596
MUS81|16927|AP	0.906858958	0.943853837	0.057685276	7.82E-05	0.000998094
C11orf68|16947|AP	0.108191023	0.19326317	0.836985924	1.48E-06	4.00E-05
C11orf68|16948|AP	0.892571033	0.803219865	-0.152172036	1.51E-06	4.08E-05
RBM4|17088|AP	0.089291963	0.075620094	-0.23976069	0.000392021	0.003596823
KDM2A|17151|AP	0.572297003	0.516103513	-0.149103602	0.000771568	0.006168405
ANKRD13D|17155|AP	0.731306558	0.523860115	-0.481294676	3.55E-07	1.23E-05
ANKRD13D|17156|AP	0.275055378	0.47435572	0.786247233	4.99E-07	1.62E-05
NADSYN1|17422|AP	0.842190316	0.723816031	-0.218523227	0.000115738	0.001359974
NADSYN1|17423|AP	0.156580839	0.271126114	0.792056402	6.30E-05	0.00083772
INPPL1|17588|AP	0.0571078	0.119371806	1.063702417	0.000832976	0.006553941
INPPL1|17589|AP	0.934854959	0.867022325	-0.108673408	0.001199301	0.008746005
ARAP1|17637|AP	0.021410568	0.050460426	1.236829334	1.23E-05	0.000225141
ARAP1|17639|AP	0.130934477	0.257318997	0.974712937	2.15E-07	8.12E-06
ARAP1|17640|AP	0.838409849	0.673450052	-0.316084716	5.19E-11	9.49E-09
P2RY2|17679|AP	0.313417322	0.243386897	-0.364833417	0.000401779	0.003669423
P2RY6|17684|AP	0.090230604	0.043608524	-1.04900667	0.000114998	0.001355287
MRPL48|17714|AP	0.802852634	0.750164537	-0.097928138	7.39E-05	0.000952135
COA4|17735|AP	0.970276466	0.957444789	-0.019206584	0.000275656	0.002735338
GDPD5|17855|AP	0.874891753	0.775611611	-0.173770127	0.000661343	0.005449079
SERPINH1|17866|AP	0.960735516	0.975561374	0.022093317	1.07E-07	4.57E-06
SERPINH1|17867|AP	0.027679523	0.016967676	-0.706030146	3.60E-09	2.86E-07
UVRAG|17878|AP	0.524889162	0.700981865	0.417364313	5.71E-07	1.80E-05
UVRAG|17880|AP	0.361863814	0.219835574	-0.719021985	1.96E-06	5.06E-05
LRRC32|17897|AP	0.851356135	0.701877337	-0.278543837	7.66E-10	8.16E-08
LRRC32|17898|AP	0.154305145	0.292035208	0.920356145	1.21E-09	1.17E-07
USP35|18016|AP	0.740018125	0.612473568	-0.272913023	0.000861576	0.006739098
NARS2|18024|AP	0.013167026	0.022633943	0.78155839	9.29E-05	0.00114362
NARS2|18025|AP	0.990989235	0.980313271	-0.015626532	3.07E-05	0.000465285
EED|18177|AP	0.017920778	0.024035138	0.423511823	9.30E-06	0.000180157
EED|18178|AP	0.988044455	0.973627899	-0.021205447	2.29E-05	0.000366687
PIWIL4|18357|AP	0.133368609	0.067066996	-0.991744256	5.27E-06	0.00011395
CCDC82|18406|AP	0.071110532	0.121048128	0.767445617	0.00087998	0.006854456
CCDC82|18407|AP	0.054830247	0.10332522	0.914148549	0.000178988	0.001947211
CCDC82|18408|AP	0.839693509	0.73934625	-0.18361267	7.65E-05	0.000979748
C11orf1|18686|AP	0.360556616	0.260543007	-0.46870428	2.60E-05	0.000405939
DIXDC1|18707|AP	0.493552195	0.323056314	-0.611416993	1.61E-07	6.40E-06
DIXDC1|18708|AP	0.475444879	0.641915018	0.433104223	1.40E-06	3.83E-05
NNMT|18813|AP	0.895290967	0.981837773	0.13312804	0.000565233	0.004820302
NNMT|18817|AP	0.093709063	0.002455375	-5.25417302	7.97E-11	1.32E-08
CHEK1|19307|AP	0.756428652	0.521489441	-0.536565968	1.25E-08	8.03E-07
CHEK1|19309|AP	0.248057387	0.475644341	0.939209296	3.71E-08	1.94E-06
ST3GAL4|19391|AP	0.471575063	0.647429164	0.457234923	9.14E-05	0.001129571
ST3GAL4|19392|AP	0.110731701	0.021515093	-2.363647332	0.000321457	0.0030903
ST3GAL4|19395|AP	0.18519202	0.03120025	-2.569392417	6.76E-09	4.80E-07
ARHGAP32|19447|AP	0.875877079	0.759796636	-0.205115091	1.26E-05	0.000229487
ARHGAP32|19448|AP	0.121525451	0.23980642	0.9806118	3.94E-06	8.98E-05
TMEM45B|19456|AP	0.951297915	0.863685042	-0.139391913	0.000195102	0.002083744
TMEM45B|19457|AP	0.066029726	0.154975989	1.230857154	0.000748438	0.006014134
NTM|19519|AP	0.822048088	0.937700144	0.189903863	6.23E-06	0.000130247
NTM|19520|AP	0.17634381	0.04576641	-1.946029901	5.65E-09	4.19E-07
CCDC77|19598|AP	0.796599203	0.640999409	-0.313531009	2.84E-08	1.57E-06
CCDC77|19599|AP	0.208838984	0.353239731	0.758256573	6.80E-08	3.20E-06
WNK1|19609|AP	0.055837832	0.008747271	-2.674337999	9.70E-06	0.000186184
WNK1|19611|AP	0.93687014	0.98590449	0.073598803	4.85E-05	0.000678155
SCNN1A|19836|AP	0.009432929	0.034442307	1.868404081	0.0004038	0.003682247
SCNN1A|19837|AP	0.86565215	0.73304476	-0.239886123	1.72E-08	1.05E-06
SCNN1A|19840|AP	0.12256113	0.213127103	0.798212564	4.75E-05	0.000667594
LTBR|19846|AP	0.143471822	0.040823523	-1.813294824	2.15E-12	6.92E-10
LTBR|19848|AP	0.859620612	0.956970784	0.154774805	1.76E-11	3.71E-09
MRPL51|19868|AP	0.102165532	0.12371479	0.276109431	0.000450938	0.004022925
MRPL51|19869|AP	0.900165704	0.873360708	-0.043612974	4.37E-06	9.83E-05
NOP2|19884|AP	0.019867001	0.044228796	1.154611872	0.00107943	0.008048949
NOP2|19885|AP	0.980247039	0.953958637	-0.039218666	0.000580485	0.004928062
COPS7A|19932|AP	0.850750089	0.74459273	-0.192283867	4.53E-05	0.00064195
COPS7A|19933|AP	0.150548586	0.254134733	0.755364409	5.98E-05	0.000804129
LRRC23|19994|AP	0.636240091	0.533360447	-0.254460442	0.000636342	0.0052955
ENO2|20011|AP	0.194568187	0.305641066	0.651562554	4.89E-05	0.000682018
ENO2|20012|AP	0.780843899	0.666499497	-0.228430377	0.000150581	0.001687474
CLSTN3|20080|AP	0.889383779	0.795202924	-0.161483031	5.75E-06	0.000122605
CLSTN3|20081|AP	0.096203959	0.192076842	0.997515414	3.06E-06	7.24E-05
RIMKLB|20199|AP	0.075710587	0.182502589	1.269349967	0.000340268	0.003229587
RIMKLB|20200|AP	0.925728966	0.813101406	-0.187154575	0.000129451	0.001495097
MANSC1|20502|AP	0.038323514	0.119848771	1.644913359	0.000379288	0.003505928
EPS8|20582|AP	0.069716094	0.018112887	-1.944475187	4.76E-08	2.36E-06
SLCO1A2|20676|AP	0.056835446	0.000575125	-6.62677227	3.59E-05	0.000527643
SLCO1A2|20677|AP	0.944400494	0.999354432	0.08159764	1.67E-06	4.43E-05
FGD4|21027|AP	0.034953776	0.099576261	1.510353519	0.000337138	0.003209267
ANO6|21294|AP	0.188584299	0.021448826	-3.136238966	1.00E-07	4.33E-06
ANO6|21295|AP	0.808659269	0.970887909	0.263772795	8.19E-06	0.000162444
SCAF11|21315|AP	0.068921106	0.045004991	-0.61486083	5.75E-05	0.000777865
PFKM|21414|AP	0.759391959	0.876882612	0.207539	0.000190865	0.002049276
PFKM|21415|AP	0.161309623	0.036389259	-2.148247919	4.48E-05	0.000634362
ADCY6|21464|AP	0.635763721	0.787378916	0.308567388	3.97E-05	0.000573846
ADCY6|21465|AP	0.373095288	0.210032372	-0.828932434	2.49E-05	0.000393398
CACNB3|21470|AP	0.145946806	0.225037345	0.624721798	4.26E-06	9.61E-05
LIMA1|21688|AP	0.64405538	0.843571769	0.389326069	1.05E-09	1.03E-07
LIMA1|21689|AP	0.087899266	0.073558572	-0.256957646	0.00031698	0.003060517
LIMA1|21691|AP	0.284796391	0.078946277	-1.850987729	2.79E-11	5.51E-09
SMAGP|21827|AP	0.197077853	0.268292136	0.44503911	4.15E-05	0.000595395
SMAGP|21829|AP	0.385720755	0.319532312	-0.271594948	0.000240297	0.002447554
NR4A1|21884|AP	0.826599725	0.704022948	-0.231566429	4.41E-05	0.000626921
NR4A1|21887|AP	0.177976348	0.290198666	0.705355362	9.68E-05	0.001179707
TENC1|21924|AP	0.046027947	0.075704287	0.717864886	0.000467689	0.004139345
MFSD5|21984|AP	0.2269197	0.117211861	-0.953063297	5.85E-10	6.58E-08
MFSD5|21985|AP	0.783798711	0.882651411	0.17136058	1.69E-09	1.53E-07
AAAS|22018|AP	0.996862087	0.998491345	0.002355996	0.000402489	0.003674038
PCBP2|22043|AP	0.380023895	0.425401838	0.162736135	0.000226722	0.002351443
PCBP2|22045|AP	0.631810028	0.576579652	-0.131970913	8.85E-06	0.000172579
TARBP2|22067|AP	0.686058471	0.43261968	-0.665232245	8.95E-11	1.46E-08
TARBP2|22068|AP	0.31935203	0.558607438	0.806687161	5.58E-10	6.38E-08
ZNF385A|22178|AP	0.068413675	0.004086382	-4.065388908	2.61E-06	6.34E-05
BLOC1S1|22229|AP	0.962216016	0.92962471	-0.049712397	3.56E-09	2.84E-07
BLOC1S1|22230|AP	0.038661988	0.069016704	0.836029747	1.68E-07	6.62E-06
CD63|22241|AP	0.076955641	0.053422442	-0.52658116	8.15E-06	0.000161809
WIBG|22286|AP	0.025775489	0.048838069	0.922006367	0.000687404	0.005621101
DGKA|22295|AP	0.372289113	0.52522024	0.496499086	1.15E-06	3.26E-05
DGKA|22297|AP	0.302961655	0.139691251	-1.116893545	4.54E-10	5.33E-08
SUOX|22333|AP	0.098996018	0.155891072	0.655095905	0.000282673	0.002789578
SUOX|22334|AP	0.882442964	0.821391814	-0.103432465	0.000189478	0.002036445
ERBB3|22351|AP	0.654940656	0.523257562	-0.323842934	1.53E-06	4.11E-05
ERBB3|22353|AP	0.348486983	0.458235273	0.39498375	5.78E-06	0.00012303
COQ10A|22414|AP	0.525549311	0.737580359	0.488974104	1.27E-06	3.56E-05
COQ10A|22415|AP	0.42178794	0.215257876	-0.97045182	4.10E-09	3.18E-07
MARCH9|22743|AP	0.352211189	0.254616828	-0.46811297	4.78E-06	0.000105523
MARCH9|22744|AP	0.658648916	0.741587967	0.171108175	3.28E-05	0.000490671
RAB3IP|23342|AP	0.077239215	0.026700122	-1.532487159	1.30E-07	5.36E-06
RAB3IP|23343|AP	0.698594717	0.842426515	0.270095113	2.24E-08	1.29E-06
RAB3IP|23345|AP	0.240521454	0.127190941	-0.919169664	1.19E-08	7.68E-07
NAP1L1|23467|AP	0.782400317	0.737188573	-0.085873246	0.000610839	0.005133416
POC1B|23621|AP	0.330083529	0.254586523	-0.3746751	0.001411696	0.00997974
NFYB|24093|AP	0.30318409	0.210444123	-0.526756826	6.54E-07	2.02E-05
NFYB|24094|AP	0.711687537	0.78692071	0.144974304	6.13E-05	0.000819607
APPL2|24125|AP	0.037030602	0.082339869	1.152873154	2.59E-06	6.31E-05
APPL2|24126|AP	0.871733879	0.781719126	-0.157237443	1.39E-06	3.81E-05
UNG|24277|AP	0.184343601	0.456599508	1.308531966	1.55E-13	1.00E-10
UNG|24278|AP	0.818909848	0.542287073	-0.594647857	3.47E-14	3.36E-11
KCTD10|24289|AP	0.907599023	0.882395328	-0.040629905	3.76E-05	0.000547756
KCTD10|24290|AP	0.065285011	0.106504214	0.706086819	1.53E-05	0.000266383
TAOK3|24700|AP	0.079744737	0.0347005	-1.200432857	5.97E-06	0.000126043
PRKAB1|24704|AP	0.574811858	0.68643867	0.256041003	0.000362741	0.00339007
PRKAB1|24705|AP	0.434541859	0.309635143	-0.488925932	0.000200957	0.002132499
CAMKK2|24847|AP	0.008072968	0.020620694	1.352921724	0.000549809	0.004724796
ZCCHC8|24960|AP	0.017094862	0.041981229	1.296181629	1.29E-05	0.000233219
OGFOD2|25005|AP	0.249842099	0.353441684	0.500455603	4.23E-08	2.14E-06
OGFOD2|25006|AP	0.759346626	0.64513425	-0.235159184	8.36E-10	8.75E-08
CDK2AP1|25064|AP	0.896450761	0.923879641	0.043480572	5.49E-05	0.00075008
CDK2AP1|25065|AP	0.055782577	0.038421101	-0.537915709	5.27E-05	0.00072629
RILPL1|25077|AP	0.991430634	0.974983007	-0.024134762	0.000463078	0.0041087
RILPL1|25078|AP	0.004133851	0.018282767	2.144926281	0.000108212	0.001295585
SLC15A4|25184|AP	0.04137245	0.078134923	0.917297124	0.000223845	0.00233038
SLC15A4|25185|AP	0.074639693	0.111718988	0.581859461	0.000448288	0.004005272
SLC15A4|25186|AP	0.875924794	0.793560356	-0.142467052	2.23E-05	0.000358318
ULK1|25222|AP	0.807482146	0.698264207	-0.209657339	0.000536048	0.004630262
ULK1|25223|AP	0.190275412	0.292338063	0.619548537	0.000726088	0.005876653
ANKLE2|25295|AP	0.803989875	0.655527365	-0.294521326	1.42E-07	5.77E-06
ANKLE2|25296|AP	0.205386445	0.343491509	0.741933462	1.78E-07	6.93E-06
TNFRSF19|25464|AP	0.360737841	0.599920509	0.733820586	2.50E-06	6.13E-05
TNFRSF19|25465|AP	0.650010133	0.390913284	-0.733613599	3.76E-07	1.29E-05
HMGB1|25566|AP	0.031842486	0.016526474	-0.946174036	1.08E-08	7.12E-07
HMGB1|25568|AP	0.960355737	0.980232181	0.0295546	1.61E-07	6.40E-06
SPG20|25638|AP	0.648064609	0.52966827	-0.291048564	2.10E-05	0.000342298
SPG20|25639|AP	0.290974201	0.387155739	0.412022783	0.000695025	0.005670509
CAB39L|25883|AP	0.315644807	0.67495353	1.096486161	1.49E-12	5.38E-10
CAB39L|25885|AP	0.691943747	0.315794509	-1.131668669	1.15E-13	8.41E-11
LMO7|26060|AP	0.087336923	0.144072531	0.722131689	0.000463627	0.004110943
LMO7|26061|AP	0.918970027	0.843911213	-0.122926586	0.00019947	0.002120674
DOCK9|26170|AP	0.02618469	0.013300501	-0.977243004	8.41E-05	0.001056876
LIG4|26234|AP	0.453061246	0.290731505	-0.640018672	2.14E-06	5.40E-05
LIG4|26235|AP	0.543261311	0.673897259	0.310882351	0.000150585	0.001687474
ING1|26266|AP	0.448905813	0.544588215	0.278752986	0.000993515	0.007565999
ING1|26267|AP	0.499631119	0.370177605	-0.432645718	5.01E-05	0.000696793
MCF2L|26316|AP	0.107684949	0.045482247	-1.243441174	7.64E-08	3.50E-06
MCF2L|26317|AP	0.342365899	0.613329884	0.841124235	4.22E-08	2.14E-06
MCF2L|26318|AP	0.149703465	0.094171237	-0.668749223	0.000495093	0.004340624
MCF2L|26320|AP	0.157128209	0.087595165	-0.843019064	4.00E-05	0.000578667
ADPRHL1|26374|AP	0.617241066	0.364039493	-0.761739077	0.000699041	0.005691553
NDRG2|26483|AP	0.035568244	0.062193889	0.806183076	0.001041852	0.007840617
NDRG2|26484|AP	0.140416104	0.062858242	-1.159534582	2.48E-06	6.10E-05
NDRG2|26486|AP	0.011522068	0.01799658	0.643323093	2.09E-05	0.000342174
AJUBA|26681|AP	0.993235952	0.986636674	-0.009617569	0.000740399	0.005963174
AJUBA|26682|AP	0.006867458	0.012693627	0.88625632	0.001075162	0.008022135
ACIN1|26701|AP	0.54510955	0.479036377	-0.186410982	4.06E-05	0.000584998
ACIN1|26702|AP	0.471002557	0.523908148	0.15357901	0.001000088	0.007603044
SLC7A8|26710|AP	0.459246668	0.739644562	0.687562891	2.20E-09	1.89E-07
SLC7A8|26711|AP	0.064468422	0.027661308	-1.220723307	4.31E-08	2.16E-06
SLC7A8|26712|AP	0.502773206	0.23088489	-1.122734004	2.23E-10	2.94E-08
FITM1|26849|AP	0.964889006	0.858836872	-0.167978863	0.000104357	0.001257562
FITM1|26850|AP	0.033170493	0.138293559	2.059761582	7.08E-05	0.000921306
CBLN3|26997|AP	0.563979839	0.501439435	-0.169568131	0.000483408	0.004256394
SDR39U1|27004|AP	0.571103695	0.431243223	-0.405250933	3.20E-05	0.000481496
SDR39U1|27005|AP	0.391426207	0.524038961	0.420933725	4.41E-05	0.000626921
KIAA0391|27214|AP	0.604154185	0.539501744	-0.163289161	0.000993524	0.007565999
CTAGE5|27371|AP	0.533798476	0.284078809	-0.91000397	4.15E-10	5.05E-08
CTAGE5|27373|AP	0.292603989	0.470829278	0.686254598	2.93E-08	1.61E-06
MDGA2|27412|AP	0.980215275	0.998231147	0.026275291	5.67E-05	0.000771283
MDGA2|27413|AP	0.019250753	0.001802482	-3.416858302	7.82E-05	0.000998446
KIAA0586|27714|AP	0.040222146	0.046468141	0.208251881	0.000504579	0.004409158
SYNE2|27832|AP	0.107032837	0.31222837	1.544548152	2.23E-09	1.92E-07
SYNE2|27835|AP	0.458447272	0.088117372	-2.37925744	1.87E-07	7.24E-06
ALDH6A1|28366|AP	0.648462733	0.444115344	-0.546089248	5.01E-09	3.79E-07
ALDH6A1|28367|AP	0.357494137	0.552194474	0.62725687	6.39E-09	4.58E-07
FOS|28489|AP	0.029190811	0.058806096	1.010451406	0.000403195	0.003678605
FOS|28490|AP	0.971614208	0.939218475	-0.0489228	0.000920788	0.007111988
C14orf159|28835|AP	0.063743612	0.119378241	0.90518722	0.000324949	0.003116772
C14orf159|28836|AP	0.199169681	0.352972086	0.825556047	1.88E-10	2.60E-08
C14orf159|28839|AP	0.749750764	0.524734283	-0.514824036	1.57E-13	1.00E-10
GPR68|28871|AP	0.912302179	0.844148294	-0.112015298	0.000644735	0.005350635
GPR68|28872|AP	0.079394082	0.143002107	0.848933022	0.000353781	0.003331335
FBLN5|28887|AP	0.662393097	0.891218116	0.428090919	5.23E-12	1.43E-09
FBLN5|28888|AP	0.337094525	0.092493507	-1.865729203	7.62E-13	3.21E-10
MOK|29359|AP	0.068368715	0.021130377	-1.694017791	9.01E-05	0.001117577
XRCC3|29493|AP	0.622279793	0.458863888	-0.439497127	9.81E-06	0.000187964
XRCC3|29494|AP	0.390996875	0.539319607	0.463983409	5.68E-05	0.000771283
ADSSL1|29548|AP	0.003521527	0.059867025	4.08748862	0.000728389	0.005891639
ADSSL1|29549|AP	0.033387552	0.140985161	2.078161117	1.91E-07	7.39E-06
ADSSL1|29550|AP	0.965236644	0.785574492	-0.297134602	2.61E-09	2.18E-07
ARHGAP11A|29814|AP	0.876105266	0.925637726	0.079343442	0.000445551	0.003988781
ARHGAP11A|29815|AP	0.112263782	0.064180006	-0.806696747	1.04E-05	0.0001969
PAK6|29955|AP	0.239608751	0.157077621	-0.609202949	0.000138118	0.001576376
PAK6|29956|AP	0.44649522	0.61011043	0.450425665	1.14E-06	3.25E-05
PAK6|29958|AP	0.333486557	0.233918861	-0.511620419	5.58E-06	0.000119602
GCHFR|30031|AP	0.34184626	0.223602729	-0.612409844	0.00069034	0.005639958
PLA2G4B|30115|AP	0.554883306	0.40214427	-0.464471234	5.80E-05	0.000783347
PLA2G4B|30116|AP	0.452251822	0.584596895	0.370315852	0.000288836	0.002834675
CAPN3|30146|AP	0.417341513	0.156826041	-1.412063291	6.50E-06	0.000134829
CAPN3|30147|AP	0.114772731	0.244780584	1.092709217	1.41E-08	8.85E-07
ZNF106|30162|AP	0.630604898	0.824502459	0.386787421	0.000225594	0.0023445
ZNF106|30163|AP	0.37863554	0.148386853	-1.351446563	3.65E-06	8.43E-05
TP53BP1|30257|AP	0.872921057	0.949350148	0.121089105	0.000577144	0.004905518
TP53BP1|30258|AP	0.116577397	0.040406845	-1.528616473	0.000183093	0.001981634
DUOX1|30401|AP	0.906799106	0.867061415	-0.064648785	0.001331436	0.009532856
SQRDL|30457|AP	0.995123539	0.970196405	-0.036598806	2.83E-05	0.000435258
SQRDL|30458|AP	0.005451957	0.028631475	2.392755771	6.43E-05	0.000853115
DUT|30484|AP	0.746192756	0.516941823	-0.529546428	2.02E-12	6.68E-10
DUT|30485|AP	0.245353057	0.470939004	0.940680966	1.63E-11	3.52E-09
GALK2|30516|AP	0.799612273	0.606053543	-0.399855358	1.01E-12	3.90E-10
GALK2|30517|AP	0.008114438	0.023769719	1.550561825	0.000814016	0.006437696
GALK2|30518|AP	0.206242678	0.366926132	0.831146749	1.42E-10	2.04E-08
TCF12|30783|AP	0.057266549	0.119802208	1.06488994	0.001370625	0.009752965
TCF12|30784|AP	0.917609227	0.85116883	-0.108434579	0.0004898	0.004303745
TPM1|30979|AP	0.829142318	0.729950038	-0.183822034	0.000733606	0.00592179
SMAD3|31301|AP	0.025629013	0.019042439	-0.428559631	0.000259372	0.002604777
TLE3|31404|AP	0.044756713	0.022385268	-0.999554451	1.11E-06	3.18E-05
ISLR|31676|AP	0.24893084	0.647107444	1.378260295	9.92E-16	3.43E-12
ISLR|31677|AP	0.762822182	0.349947899	-1.12420665	1.16E-16	1.38E-12
PPCDC|31827|AP	0.721607126	0.866060235	0.263253782	0.000227839	0.002358931
PPCDC|31829|AP	0.289561532	0.133212557	-1.120139869	0.000174921	0.001911102
PSMA4|32101|AP	0.00687879	0.011516951	0.743532096	0.001347282	0.009628974
NR2F2|32594|AP	0.132714457	0.089167518	-0.573735374	0.000224978	0.002338776
TM2D3|32766|AP	0.007628232	0.012653085	0.730068444	0.001135668	0.008384452
SLC9A3R2|33188|AP	0.07915437	0.040158799	-0.978952871	0.000511226	0.004455273
MLST8|33211|AP	0.385076937	0.479391185	0.316056662	9.49E-05	0.001162088
MLST8|33212|AP	0.6306548	0.52337459	-0.269006652	1.24E-05	0.000226766
CCDC64B|33362|AP	0.803270736	0.60366442	-0.412139547	8.92E-08	3.96E-06
CCDC64B|33364|AP	0.147030054	0.337009599	1.196678595	8.91E-10	9.19E-08
NAA60|33520|AP	0.024435653	0.008697321	-1.490344667	0.000154748	0.001727619
TRAP1|33618|AP	0.905869977	0.819435869	-0.144672945	0.00069503	0.005670509
PAM16|33645|AP	0.04255148	0.077478271	0.864582445	6.59E-06	0.000136291
PAM16|33647|AP	0.027478074	0.051884098	0.917011546	8.86E-07	2.62E-05
PAM16|33648|AP	0.896742018	0.810249861	-0.14632613	1.31E-08	8.36E-07
CDIP1|33754|AP	0.051641178	0.156546514	1.599997575	9.45E-09	6.44E-07
CDIP1|33755|AP	0.162323866	0.086267128	-0.911992299	3.84E-07	1.31E-05
LITAF|34014|AP	0.05603847	0.075511124	0.430271625	0.001118079	0.00828045
LITAF|34015|AP	0.922021958	0.873593386	-0.077839175	1.11E-08	7.26E-07
LITAF|34016|AP	0.022606678	0.040363418	0.836299331	3.07E-05	0.000465249
ZC3H7A|34033|AP	0.172293217	0.289352071	0.747960064	0.000195147	0.002083744
ZC3H7A|34035|AP	0.798017487	0.674445641	-0.242718191	0.000795209	0.006319295
NPIPB3|34443|AP	0.641187924	0.568867492	-0.172654615	9.68E-06	0.000185957
USP31|35575|AP	0.927255995	0.855201457	-0.116703379	7.08E-05	0.000921306
USP31|35576|AP	0.059821584	0.134220001	1.165861663	4.73E-05	0.000664791
SULT1A1|35813|AP	0.565324545	0.711727636	0.332245919	2.03E-05	0.000333633
SULT1A1|35814|AP	0.281612888	0.106165532	-1.407397908	5.95E-08	2.86E-06
SH2B1|35865|AP	0.217188013	0.143513998	-0.597753021	0.000432066	0.003891952
SH2B1|35867|AP	0.786846314	0.853212546	0.116823303	0.000832405	0.006550892
RABEP2|35888|AP	0.414249765	0.268097295	-0.627744216	4.84E-05	0.000677477
RABEP2|35889|AP	0.602929204	0.72880094	0.273536211	0.000194794	0.002083574
NFATC2IP|35900|AP	0.84538732	0.772496072	-0.130084875	0.000990252	0.007552334
CDIPT|35968|AP	0.897949617	0.789929992	-0.184909699	8.06E-05	0.001024301
CDIPT|35969|AP	0.099869881	0.206069183	1.045007212	4.29E-05	0.000612594
TMEM219|35990|AP	0.77347237	0.682792754	-0.179902009	4.11E-07	1.38E-05
TMEM219|35991|AP	0.232439467	0.314528553	0.436335943	9.65E-07	2.83E-05
DCTPP1|36111|AP	0.073677949	0.039477531	-0.90020114	0.00120201	0.008763972
SIAH1|36338|AP	0.145202417	0.321548728	1.146971917	2.02E-07	7.75E-06
SIAH1|36340|AP	0.671758868	0.506931335	-0.406153119	5.50E-06	0.000118176
CX3CL1|36540|AP	0.903610002	0.83936378	-0.10640403	0.000319242	0.003075795
CX3CL1|36541|AP	0.09593078	0.158813802	0.727270598	0.000463664	0.004110943
GPR56|36575|AP	0.077528858	0.062887427	-0.30196181	1.43E-05	0.000252441
GPR56|36576|AP	0.481285663	0.617060638	0.358518823	1.99E-10	2.72E-08
GPR56|36577|AP	0.368133688	0.241244999	-0.609730745	1.67E-09	1.52E-07
KIFC3|36603|AP	0.04121111	0.106062822	1.363813811	7.83E-05	0.000999103
KIFC3|36604|AP	0.044394083	0.09053144	1.028051484	3.48E-05	0.000516063
KIFC3|36605|AP	0.883209094	0.672573817	-0.393062411	4.96E-10	5.72E-08
KIFC3|36606|AP	0.029453053	0.104525642	1.827367828	9.59E-08	4.19E-06
ELMO3|36970|AP	0.017416316	0.036745782	1.077139109	0.00037019	0.00344152
ELMO3|36971|AP	0.982227265	0.961267529	-0.031118869	0.00033349	0.003180464
LRRC29|36979|AP	0.563047012	0.340107839	-0.727263126	2.83E-08	1.57E-06
LRRC29|36981|AP	0.33748983	0.504920475	0.581212153	2.03E-05	0.000333633
ATP6V0D1|37063|AP	0.990354282	0.996835049	0.009410079	0.000107211	0.001286281
NUTF2|37145|AP	0.229863265	0.17508143	-0.392749856	2.44E-05	0.000386933
NUTF2|37146|AP	0.775832422	0.821179488	0.081952525	0.000367924	0.003424013
SLC12A4|37154|AP	0.061687153	0.038531829	-0.678919384	0.000196145	0.002091904
SLC12A4|37155|AP	0.92743493	0.955377227	0.042824423	0.000764164	0.006118783
CHTF8|37256|AP	0.796695669	0.692378166	-0.202468502	6.10E-05	0.00081701
CHTF8|37257|AP	0.214113104	0.306040285	0.515348482	0.00031925	0.003075795
WWP2|37311|AP	0.848286398	0.954523513	0.170229308	1.26E-05	0.000229796
WWP2|37313|AP	0.134501151	0.028752371	-2.22586566	1.47E-05	0.000257661
BCAR1|37598|AP	0.712048247	0.619743674	-0.200303359	0.000104452	0.001257924
TMEM170A|37605|AP	0.7337366	0.625161256	-0.23103388	0.001211698	0.008827413
CMC2|37702|AP	0.851166461	0.765168982	-0.153662913	8.84E-11	1.45E-08
CMC2|37703|AP	0.149521699	0.227956536	0.608403907	2.44E-08	1.39E-06
CMIP|37765|AP	0.002506801	0.006268286	1.322223637	0.000226582	0.002351357
OSGIN1|37797|AP	0.981305768	0.990893485	0.014027245	1.91E-05	0.000318797
OSGIN1|37798|AP	0.020856718	0.006416662	-1.70061731	4.63E-06	0.000102982
VPS9D1|38130|AP	0.428969597	0.567120472	0.402779835	0.000658345	0.005430628
VPS9D1|38131|AP	0.579261052	0.428776423	-0.433988085	0.00024381	0.002476288
ZNF276|38135|AP	0.478264131	0.385031045	-0.312832823	0.000568487	0.004843442
TUBB3|38166|AP	0.173314923	0.064457055	-1.426985688	2.18E-10	2.89E-08
TUBB3|38167|AP	0.616278243	0.756609393	0.295966827	0.000596408	0.005041719
DBNDD1|38195|AP	0.080830948	0.033537696	-1.269124204	3.30E-08	1.76E-06
DBNDD1|38196|AP	0.671357564	0.824452444	0.29635493	8.66E-08	3.87E-06
DBNDD1|38197|AP	0.263112208	0.140231193	-0.907870891	2.16E-06	5.44E-05
MYO1C|38306|AP	0.413255462	0.313190979	-0.399991227	1.67E-05	0.000285755
CAMTA2|38627|AP	0.058318883	0.102708334	0.816518269	6.73E-06	0.000138735
CAMTA2|38629|AP	0.925419547	0.884416861	-0.065381042	3.36E-05	0.000500642
EIF5A|38906|AP	0.036797228	0.017489053	-1.073144941	1.05E-06	3.03E-05
PMP22|39340|AP	0.795106839	0.883753996	0.152496105	3.21E-06	7.52E-05
PMP22|39341|AP	0.207848578	0.108757584	-0.934416865	7.14E-07	2.18E-05
ALDH3A1|39769|AP	0.151503966	0.414652609	1.452547607	4.61E-09	3.52E-07
ALDH3A1|39770|AP	0.851529115	0.580850591	-0.551888743	1.81E-09	1.63E-07
KSR1|39850|AP	0.301237854	0.106303882	-1.502708788	4.61E-05	0.000650122
TMEM199|39887|AP	0.991304011	0.984077214	-0.01055605	0.000618512	0.005182034
TMEM199|39888|AP	0.008602179	0.014877766	0.790383937	0.000163879	0.001809802
UNC119|39913|AP	0.04358939	0.069990442	0.683180896	3.28E-05	0.000490671
UNC119|39914|AP	0.956373688	0.924877603	-0.048311985	2.22E-05	0.000357324
TADA2A|40515|AP	0.111283206	0.206528058	0.892101904	6.63E-07	2.04E-05
TADA2A|40516|AP	0.881969055	0.790962258	-0.157119183	5.02E-06	0.000109767
TBC1D3|40560|AP	0.036897555	0.067812597	0.878028062	0.000416075	0.003770604
TBC1D3|40561|AP	0.106623033	0.171940214	0.689387881	3.76E-05	0.000547756
TBC1D3|40562|AP	0.859718545	0.752532036	-0.192111427	5.08E-06	0.00011096
PCGF2|40584|AP	0.782878669	0.682332647	-0.19831349	0.001006145	0.00763612
ERBB2|40677|AP	0.864065455	0.815100103	-0.084163354	0.000374475	0.003472334
GRB7|40692|AP	0.061464711	0.040067838	-0.617313668	0.000282529	0.002789578
GRB7|40694|AP	0.038279513	0.019917821	-0.942512613	5.39E-05	0.000739572
RARA|40857|AP	0.455406872	0.563996024	0.308528929	0.000667343	0.005483383
RARA|40858|AP	0.34136834	0.2005621	-0.767280258	3.15E-08	1.70E-06
RAMP2|41120|AP	0.912955346	0.958368537	0.070036249	0.000461035	0.004094635
RAMP2|41121|AP	0.088309863	0.039969586	-1.143671931	0.000220013	0.002297843
RPL27|41171|AP	0.983721614	0.972915948	-0.015934928	6.47E-05	0.000857804
RPL27|41172|AP	0.015342494	0.025392468	0.726867629	0.000615021	0.005160084
UBTF|41827|AP	0.655682929	0.584518229	-0.165750317	0.001362663	0.009705993
UBE2Z|42241|AP	0.035365506	0.084257282	1.252458471	2.33E-06	5.79E-05
UBE2Z|42242|AP	0.95272786	0.904039817	-0.075677861	2.44E-05	0.000386933
NME1-NME2|42507|AP	0.749805523	0.715203357	-0.068162945	0.000147249	0.001657868
MSI2|42613|AP	0.014204646	0.0050095	-1.503624353	0.000353297	0.003327682
SUPT4H1|42658|AP	0.026975071	0.040985323	0.603480584	0.001174827	0.008602581
BCAS3|42864|AP	0.27299292	0.104542006	-1.38478079	3.51E-09	2.81E-07
BCAS3|42865|AP	0.732848411	0.892060821	0.283627269	6.38E-09	4.58E-07
ICAM2|43038|AP	0.205444122	0.334496347	0.703244403	1.43E-05	0.000252441
ICAM2|43039|AP	0.79976467	0.66277484	-0.271056714	2.95E-06	7.03E-05
DDX5|43057|AP	0.99087177	0.994754812	0.005642604	0.000696525	0.005680113
DDX5|43058|AP	0.010252727	0.006347437	-0.691761549	6.92E-06	0.000142422
PRKAR1A|43141|AP	0.330438183	0.222678056	-0.569421007	7.39E-05	0.000952135
ABCA5|43183|AP	0.465756673	0.672266703	0.529457258	7.92E-08	3.60E-06
ABCA5|43184|AP	0.528527095	0.308320159	-0.777548215	1.20E-07	5.05E-06
SLC39A11|43197|AP	0.004491104	0.051137881	3.509250333	5.18E-08	2.54E-06
SLC39A11|43198|AP	0.995314056	0.948017829	-0.070237626	5.35E-08	2.62E-06
NT5C|43357|AP	0.271645206	0.369480983	0.443776527	2.59E-06	6.31E-05
NT5C|43358|AP	0.741073055	0.631573881	-0.23066426	3.62E-07	1.25E-05
LLGL2|43458|AP	0.507202617	0.336851268	-0.590450458	4.84E-09	3.68E-07
LLGL2|43459|AP	0.507520228	0.661507414	0.382292	1.41E-08	8.85E-07
SPHK1|43581|AP	0.803621306	0.755175498	-0.089703858	0.000437005	0.003927007
SPHK1|43583|AP	0.186973554	0.23832527	0.350097702	0.000457265	0.004067231
CYGB|43589|AP	0.289229789	0.146023638	-0.986014216	1.34E-06	3.71E-05
CYGB|43590|AP	0.006641508	0.071307264	3.424466281	1.66E-07	6.57E-06
MXRA7|43610|AP	0.203758708	0.157527128	-0.371261417	1.74E-05	0.000294053
SEPT9|43715|AP	0.080152366	0.023913526	-1.744918212	2.83E-11	5.57E-09
SEPT9|43716|AP	0.480452708	0.647459604	0.430395755	4.33E-06	9.77E-05
SEPT9|43717|AP	0.049755545	0.037060759	-0.424964891	0.000203887	0.002155691
SEPT9|43723|AP	0.211260942	0.113452682	-0.896935356	6.39E-08	3.03E-06
CYTH1|43888|AP	0.023067146	0.006690222	-1.785713581	2.79E-05	0.000430925
C1QTNF1|43986|AP	0.02924674	0.008656477	-1.756423904	0.000530824	0.004591409
GAA|44019|AP	0.982512414	0.953439011	-0.04333498	5.78E-06	0.00012303
GAA|44020|AP	0.018753822	0.041077784	1.131173751	6.63E-05	0.000875151
NPLOC4|44130|AP	0.980184657	0.948750286	-0.047025149	0.000102765	0.001241363
NPLOC4|44131|AP	0.02280194	0.047574974	1.061046309	0.000618163	0.005181567
SLC16A3|44300|AP	0.621316385	0.715243279	0.203105935	0.000139212	0.001585826
NARF|44391|AP	0.13351827	0.081993367	-0.703458055	2.17E-06	5.47E-05
NARF|44392|AP	0.869572318	0.915268291	0.073888686	5.17E-05	0.000715095
METRNL|44433|AP	0.028310118	0.046130534	0.70440423	0.00022093	0.002304239
YES1|44477|AP	0.909840094	0.940368822	0.047613696	0.000135581	0.001555113
YES1|44478|AP	0.066307319	0.044770644	-0.566615043	4.53E-05	0.000641171
OSBPL1A|44876|AP	0.420824251	0.563836889	0.422060023	2.12E-05	0.00034516
OSBPL1A|44877|AP	0.595795002	0.433419871	-0.459050723	1.82E-06	4.76E-05
MAPRE2|45133|AP	0.108313569	0.054698915	-0.985629859	1.68E-06	4.44E-05
MAPRE2|45134|AP	0.160607705	0.08186424	-0.972235819	4.39E-06	9.86E-05
MAPRE2|45135|AP	0.737341481	0.858717848	0.219851256	9.76E-09	6.59E-07
KIAA1328|45278|AP	0.355103378	0.494622534	0.478088885	4.57E-05	0.00064596
KIAA1328|45279|AP	0.628226343	0.495068498	-0.343656289	9.52E-05	0.001165024
SMAD2|45447|AP	0.847562254	0.871683103	0.040484405	0.000933072	0.007191359
SMAD2|45448|AP	0.157029844	0.124663873	-0.332995334	2.57E-05	0.000403681
MYO5B|45493|AP	0.426411235	0.772599234	0.857474798	6.80E-11	1.15E-08
MYO5B|45495|AP	0.589022099	0.221044708	-1.413983568	1.77E-12	6.09E-10
TXNL4A|46271|AP	0.932073666	0.94898074	0.025934825	0.000582292	0.004939892
TXNL4A|46272|AP	0.06608164	0.041716338	-0.663636969	1.82E-06	4.76E-05
HMHA1|46370|AP	0.002120921	0.022610761	3.414246878	2.57E-05	0.000403121
TCF3|46532|AP	0.91402858	0.868672343	-0.073427171	5.27E-05	0.000725844
TCF3|46533|AP	0.056183526	0.12236127	1.122927922	1.07E-05	0.000201188
MOB3A|46572|AP	0.002879206	0.014482046	2.330522513	0.001054165	0.007900058
MOB3A|46573|AP	0.998177144	0.982254643	-0.023198787	0.000265867	0.002652562
THOP1|46623|AP	0.049270892	0.094122612	0.933805749	8.01E-06	0.000159727
THOP1|46624|AP	0.907472001	0.86344409	-0.071750368	0.000429439	0.003872632
CLPP|47023|AP	0.135436236	0.091438167	-0.566745403	0.001244838	0.009017598
ALKBH7|47027|AP	0.964378068	0.923240863	-0.062891761	1.36E-05	0.000243052
ALKBH7|47028|AP	0.004169001	0.020071732	2.267391596	0.001137448	0.00839067
CRB3|47046|AP	0.105631928	0.036261742	-1.542525845	3.29E-08	1.76E-06
CRB3|47047|AP	0.893391888	0.955188059	0.096491646	9.88E-08	4.28E-06
VAV1|47088|AP	0.902846944	0.785668908	-0.200559966	0.000320283	0.00308492
MARCH2|47229|AP	0.094033261	0.172812499	0.877964517	0.000731988	0.005914067
MARCH2|47230|AP	0.907388572	0.815694476	-0.153691608	0.000374384	0.003472334
ZNF558|47261|AP	0.486376862	0.336292568	-0.532357703	0.000110165	0.001312155
PPAN|47458|AP	0.956487949	0.916513224	-0.061591095	0.000151877	0.001699274
PPAN|47459|AP	0.044966284	0.081542165	0.858702595	0.000235546	0.002412899
DHPS|47825|AP	0.99404502	0.986191001	-0.011444104	0.000260495	0.002613126
DHPS|47826|AP	0.006116895	0.014545875	1.249738582	0.000318937	0.003075795
TNPO2|47847|AP	0.085063429	0.036864676	-1.206299946	6.05E-08	2.89E-06
HOOK2|47863|AP	0.943560856	0.900768975	-0.066958432	0.001093827	0.008135965
NFIX|47900|AP	0.087922233	0.019061407	-2.205573431	3.08E-13	1.70E-10
NFIX|47902|AP	0.036482882	0.014473781	-1.333777863	3.99E-08	2.05E-06
C19orf53|47934|AP	0.977644752	0.94848437	-0.043686327	2.58E-07	9.40E-06
C19orf53|47935|AP	0.023471834	0.050809737	1.114174423	2.11E-06	5.34E-05
PODNL1|47947|AP	0.133246161	0.204828882	0.620325191	0.000577284	0.004905547
PODNL1|47949|AP	0.862613909	0.77290488	-0.158424103	0.000510014	0.00444904
WIZ|48088|AP	0.298569597	0.220870413	-0.434867093	0.00054727	0.004708629
TPM4|48124|AP	0.791746055	0.574849891	-0.461852496	2.02E-08	1.19E-06
TPM4|48125|AP	0.215636147	0.425433239	0.980333718	6.04E-08	2.89E-06
MRPL34|48271|AP	0.071713173	0.039514234	-0.859865705	0.000770922	0.006166346
FKBP8|48444|AP	0.031652268	0.014676967	-1.108754962	5.39E-05	0.000739572
FKBP8|48445|AP	0.968948209	0.985109516	0.023864564	0.000276169	0.002739647
KXD1|48453|AP	0.882875344	0.819294944	-0.107826841	5.02E-06	0.000109767
KXD1|48456|AP	0.032398394	0.055252183	0.770109187	1.43E-05	0.000252123
HOMER3|48533|AP	0.173368933	0.125037073	-0.471489487	0.00087605	0.00683128
RFXANK|48606|AP	0.77148146	0.813691059	0.076849652	0.000884831	0.006884764
RFXANK|48607|AP	0.235648638	0.182634852	-0.367675247	6.25E-05	0.000832103
ZNF85|48732|AP	0.304747122	0.46502047	0.609681626	0.000253511	0.002555959
ZNF85|48733|AP	0.707238765	0.533531467	-0.406623992	0.000121007	0.001412485
GRAMD1A|49008|AP	0.81659927	0.967852883	0.245159491	5.70E-05	0.000772968
GRAMD1A|49009|AP	0.178870089	0.031281634	-2.515524391	8.77E-05	0.001094206
FXYD3|49023|AP	0.311996442	0.44791501	0.521695437	1.32E-06	3.67E-05
FXYD3|49029|AP	0.693458087	0.537091565	-0.368640622	7.50E-08	3.45E-06
ZNF567|49414|AP	0.674916542	0.773363046	0.196436714	4.87E-05	0.000680372
ZNF567|49415|AP	0.275724857	0.173500808	-0.668286948	2.42E-07	8.94E-06
ZNF585B|49454|AP	0.783779426	0.867947307	0.147159758	1.53E-05	0.000266383
ZNF585B|49455|AP	0.219805779	0.129464789	-0.763669532	7.80E-06	0.000156659
HKR1|49477|AP	0.584428621	0.380060404	-0.620798103	2.72E-08	1.52E-06
HKR1|49479|AP	0.372896889	0.538524328	0.530234758	8.77E-06	0.000171381
PPP1R14A|49593|AP	0.490054956	0.161226814	-1.603851847	1.38E-15	3.83E-12
PPP1R14A|49594|AP	0.517425707	0.837196525	0.69421459	5.66E-15	8.81E-12
HNRNPL|49697|AP	0.158691406	0.309687044	0.964587026	1.44E-12	5.30E-10
HNRNPL|49698|AP	0.852722635	0.689854117	-0.305785244	1.16E-14	1.43E-11
BCKDHA|50062|AP	0.484901205	0.632789971	0.384035895	2.12E-05	0.00034516
BCKDHA|50063|AP	0.524827833	0.363512437	-0.529839509	6.53E-06	0.000135341
ATP5SL|50067|AP	0.007781431	0.02021237	1.377131055	0.000189523	0.002036445
ATP5SL|50068|AP	0.992373925	0.979224198	-0.019244619	0.000262604	0.002628391
ARHGEF1|50098|AP	0.702947188	0.602709423	-0.221953685	0.000367923	0.003424013
PINLYP|50207|AP	0.105212891	0.035671159	-1.560481482	1.73E-10	2.43E-08
PINLYP|50208|AP	0.20189229	0.087906806	-1.199539044	8.83E-07	2.62E-05
PINLYP|50209|AP	0.336799835	0.147769454	-1.188543359	9.97E-08	4.31E-06
PINLYP|50210|AP	0.38532132	0.721511164	0.904959704	6.75E-09	4.80E-07
DMPK|50519|AP	0.113156962	0.250095536	1.144153955	1.84E-08	1.11E-06
DMPK|50520|AP	0.888282877	0.744672124	-0.254413829	1.06E-08	7.04E-07
PRKD2|50579|AP	0.334541031	0.282788758	-0.242458395	0.000642854	0.005338635
SULT2B1|50773|AP	0.869732873	0.818232067	-0.088062287	0.000246474	0.002498389
SULT2B1|50774|AP	0.140222844	0.17901549	0.352363027	0.000564598	0.004816065
DBP|50794|AP	0.991173159	0.966740972	-0.036007733	8.68E-06	0.000170164
DBP|50795|AP	0.010429406	0.032388276	1.634814659	1.04E-05	0.000196203
PNKP|51101|AP	0.489208841	0.383295096	-0.351994937	0.00103016	0.00776405
PNKP|51102|AP	0.504873558	0.613118139	0.280242968	0.001016693	0.00769496
ATF5|51133|AP	0.672219589	0.470967781	-0.513304216	5.64E-10	6.43E-08
ATF5|51134|AP	0.342731722	0.529059715	0.626350841	7.10E-09	5.01E-07
C19orf48|51219|AP	0.044947055	0.10112196	1.169797833	1.86E-07	7.23E-06
C19orf48|51221|AP	0.954742214	0.894224178	-0.094474697	1.89E-07	7.31E-06
KLK12|51276|AP	0.665543186	0.871082764	0.388277518	8.13E-05	0.001028977
KLK12|51277|AP	0.338560199	0.133455452	-1.343054136	9.13E-05	0.001129571
ETFB|51319|AP	0.860185124	0.796425758	-0.111107301	6.88E-06	0.000141631
ETFB|51320|AP	0.142101152	0.198543812	0.482539146	2.00E-05	0.000330964
ZNF841|51403|AP	0.800658995	0.673673223	-0.249138966	0.000256425	0.002579366
ZNF83|51474|AP	0.304144462	0.453299333	0.575707302	1.46E-05	0.000256103
ZNF83|51477|AP	0.349579436	0.241269546	-0.534974497	0.000240893	0.00245293
ZNF331|51722|AP	0.110045627	0.262122863	1.252141371	5.85E-08	2.82E-06
LAIR1|51868|AP	0.109639323	0.057649448	-0.927386633	0.00083628	0.006577047
RDH13|51997|AP	0.528827266	0.677060397	0.356487974	6.92E-07	2.12E-05
RDH13|51998|AP	0.479333625	0.320881117	-0.578991255	1.74E-07	6.82E-06
EPS8L1|52006|AP	0.141181802	0.081542599	-0.791928301	7.52E-05	0.000964287
EPS8L1|52007|AP	0.796022289	0.626671851	-0.345098638	7.40E-07	2.25E-05
EPS8L1|52008|AP	0.083763783	0.27806634	1.731030605	2.97E-10	3.72E-08
TNNT1|52022|AP	0.633473073	0.198538996	-1.673860897	8.94E-09	6.13E-07
TNNT1|52023|AP	0.347379513	0.798855371	1.20142166	3.41E-09	2.76E-07
ZSCAN5A|52163|AP	0.082795511	0.034589874	-1.259202796	4.82E-05	0.000674123
ZNF587B|52344|AP	0.769975442	0.933393994	0.277673751	1.07E-08	7.08E-07
ZNF587B|52345|AP	0.226788553	0.056107549	-2.015081016	7.51E-09	5.26E-07
CHMP2A|52481|AP	0.878462564	0.814634463	-0.108827957	7.58E-08	3.48E-06
CHMP2A|52483|AP	0.112150561	0.165885099	0.564747463	1.27E-06	3.56E-05
SH3YL1|52493|AP	0.831145347	0.730159884	-0.186888384	3.20E-05	0.000481496
SH3YL1|52495|AP	0.067799621	0.135552478	0.999502373	9.79E-08	4.26E-06
RSAD2|52594|AP	0.985109725	0.994011137	0.01297759	0.001197082	0.008733246
RSAD2|52595|AP	0.003917409	0.004994376	0.350404752	0.000762538	0.006108496
ITGB1BP1|52612|AP	0.487730932	0.388475664	-0.328261248	1.44E-07	5.83E-06
ITGB1BP1|52613|AP	0.522877445	0.612240908	0.227626604	2.60E-06	6.32E-05
YWHAQ|52637|AP	0.72480013	0.814415727	0.168182206	0.000362607	0.00339007
YWHAQ|52638|AP	0.268115226	0.175496641	-0.61140973	0.00043227	0.003891952
UBXN2A|52795|AP	0.272220423	0.197332893	-0.464143851	0.00085018	0.006668782
CGREF1|52930|AP	0.385600988	0.100412023	-1.941176727	5.03E-12	1.39E-09
CGREF1|52931|AP	0.621210938	0.893273307	0.524018419	1.96E-11	4.00E-09
GTF3C2|52979|AP	0.100525318	0.119088632	0.244476803	0.000926916	0.007150035
GTF3C2|52980|AP	0.90059526	0.869163494	-0.051251303	0.000286771	0.002819813
KRTCAP3|53011|AP	0.103593292	0.138208081	0.415911381	0.000776748	0.006200255
KRTCAP3|53012|AP	0.900142775	0.862446968	-0.061718104	0.001043769	0.007846936
YPEL5|53093|AP	0.994032646	0.995996481	0.002847411	0.000230354	0.002373977
LTBP1|53179|AP	0.195706293	0.087314409	-1.164398496	5.34E-07	1.71E-05
LTBP1|53180|AP	0.815706474	0.913004195	0.162571387	6.31E-06	0.000131674
RASGRP3|53186|AP	0.42805328	0.573396019	0.421741507	0.000449324	0.004011949
RASGRP3|53188|AP	0.58358744	0.395666585	-0.560663603	8.08E-06	0.000160861
MCFD2|53471|AP	0.814155624	0.766828005	-0.086401563	0.000797876	0.006333484
ACYP2|53565|AP	0.790542936	0.727354879	-0.120184387	0.000146701	0.001652728
SPTBN1|53576|AP	0.141602794	0.057093892	-1.310441416	1.91E-05	0.000318299
SPTBN1|53577|AP	0.861643029	0.940236957	0.125934091	0.00022645	0.002350669
RTN4|53582|AP	0.458678759	0.094328899	-2.281712366	2.47E-15	5.53E-12
RTN4|53584|AP	0.55297943	0.893085339	0.691572223	9.30E-14	7.40E-11
EHBP1|53715|AP	0.984919309	0.998002902	0.019038476	1.94E-07	7.46E-06
EHBP1|53717|AP	0.013530995	0.001244068	-3.443130237	5.20E-06	0.000113125
UGP2|53745|AP	0.41691583	0.327021546	-0.350370459	0.000109749	0.001308076
SLC1A4|53774|AP	0.076306141	0.017035851	-2.163225146	2.95E-05	0.000450718
SLC1A4|53775|AP	0.925324049	0.983616795	0.088137681	2.61E-05	0.000407183
PPP3R1|53830|AP	0.985689072	0.996203326	0.015307597	0.001011704	0.007668552
PPP3R1|53832|AP	0.014672078	0.002697367	-2.443449458	6.91E-05	0.000904088
ZNF638|53926|AP	0.049360362	0.06080789	0.300905544	0.000383352	0.003534502
DCTN1|54042|AP	0.913590823	0.965250426	0.079355126	0.00012021	0.001405609
DCTN1|54043|AP	0.035510322	0.016046741	-1.145958113	0.001053489	0.007900058
DCTN1|54044|AP	0.05424417	0.018765734	-1.531367367	5.16E-05	0.000714
LBX2|54098|AP	0.962714423	0.930615669	-0.048922426	8.63E-06	0.000169376
LBX2|54099|AP	0.037775323	0.066953061	0.825705934	1.72E-05	0.000291073
DOK1|54113|AP	0.054267684	0.173289578	1.675019656	0.000955666	0.007333874
EVA1A|54148|AP	0.114631197	0.202036026	0.81761285	0.001063066	0.007955105
VAMP8|54289|AP	0.97594419	0.992854587	0.024783788	1.94E-05	0.000322251
VAMP8|54290|AP	0.024063326	0.006473269	-1.894269618	3.71E-07	1.27E-05
THNSL2|54465|AP	0.796192224	0.876228659	0.13819062	0.000129954	0.001499939
THNSL2|54466|AP	0.216840818	0.122104701	-0.828517608	2.89E-05	0.000443264
C2ORF15|54669|AP	0.079847332	0.037591225	-1.086848256	5.72E-05	0.000775021
C2ORF15|54670|AP	0.92190922	0.960508081	0.059173055	8.29E-05	0.001045173
IL1R2|54765|AP	0.082174544	0.237215466	1.529434632	4.06E-07	1.37E-05
IL1R2|54766|AP	0.912882768	0.762573148	-0.259553871	1.93E-06	5.00E-05
LIMS1|54884|AP	0.25442735	0.086508302	-1.556343261	0.000276652	0.002742159
LIMS1|54885|AP	0.504159033	0.623950968	0.307553768	0.000758714	0.006081944
IL1RN|55028|AP	0.861618928	0.844548389	-0.028869858	0.000162229	0.001793795
IL1RN|55029|AP	0.013008629	0.028123946	1.112330113	3.85E-06	8.83E-05
TMEM37|55122|AP	0.994645966	0.99619106	0.00223936	0.000449987	0.004016444
CXCR4|55453|AP	0.970430525	0.940177303	-0.045692079	0.000461155	0.004094683
NR4A2|55614|AP	0.754783833	0.595252227	-0.342562408	0.001392951	0.009878441
CYTIP|55643|AP	0.976370846	0.998812958	0.032785321	4.90E-06	0.000107503
CYTIP|55644|AP	0.024844111	0.000460162	-5.754617513	0.000715003	0.00580172
RBMS1|55724|AP	0.706302226	0.636583178	-0.149936611	0.000144522	0.001631779
GCA|55769|AP	0.871958862	0.713410261	-0.289528106	2.26E-09	1.94E-07
GCA|55771|AP	0.092233597	0.24651638	1.418319238	6.16E-08	2.93E-06
DYNC1I2|55938|AP	0.429617895	0.523382771	0.284812347	9.38E-07	2.76E-05
DYNC1I2|55939|AP	0.58720854	0.477580537	-0.298128905	4.13E-08	2.09E-06
HOXD3|56115|AP	0.029416754	0.029119124	-0.014671109	1.68E-05	0.000287027
NFE2L2|56128|AP	0.281106877	0.212425033	-0.404164957	5.96E-06	0.000125786
GLS|56586|AP	0.967771894	0.931949911	-0.054414623	0.000181472	0.001969235
GLS|56588|AP	0.031638095	0.059970084	0.922580267	0.000311709	0.003020217
CASP8|56812|AP	0.503479165	0.62506412	0.312072114	0.000198035	0.002108921
CASP8|56813|AP	0.357542536	0.203392568	-0.81384792	7.20E-08	3.33E-06
TMEM237|56846|AP	0.167174777	0.224858982	0.427663326	0.001092809	0.008130086
TMEM237|56847|AP	0.839177098	0.772423784	-0.119582718	0.000183985	0.001988886
KLF7|57160|AP	0.009255831	0.028524547	1.623769557	0.000713712	0.005795186
KLF7|57162|AP	0.107674289	0.06388758	-0.753066399	0.000802366	0.006362049
IDH1|57208|AP	0.02789976	0.004841927	-2.526599396	3.54E-06	8.21E-05
IDH1|57209|AP	0.942777739	0.982222809	0.059132631	5.91E-07	1.86E-05
PNKD|57460|AP	0.968868943	0.894422855	-0.115344475	1.35E-08	8.54E-07
PNKD|57461|AP	0.031844421	0.102097533	1.680835487	1.17E-07	4.96E-06
TUBA4A|57673|AP	0.981337946	0.990445097	0.013326958	2.16E-05	0.00034949
SP140L|57884|AP	0.295402025	0.499295382	0.757213847	1.60E-08	9.86E-07
SP140L|57885|AP	0.714596933	0.499137976	-0.51769105	3.62E-09	2.87E-07
CAB39|57908|AP	0.930472626	0.880452282	-0.079718892	0.000255442	0.002572961
CAB39|57909|AP	0.06128126	0.104044169	0.76367825	0.001019671	0.007711487
COPS7B|57936|AP	0.69936665	0.790825034	0.17730954	8.93E-05	0.001109192
COPS7B|57937|AP	0.31496577	0.20447051	-0.623302261	1.51E-06	4.08E-05
SH3BP4|58079|AP	0.699420055	0.89536302	0.356313571	6.77E-07	2.08E-05
SH3BP4|58080|AP	0.309845257	0.096215222	-1.687210825	1.84E-08	1.10E-06
LRRFIP1|58128|AP	0.250335703	0.123720205	-1.016782936	2.14E-05	0.000346925
LRRFIP1|58129|AP	0.737484683	0.870603209	0.23940225	2.59E-05	0.000405539
C2orf54|58303|AP	0.040474217	0.123225304	1.606223473	1.59E-06	4.25E-05
C2orf54|58304|AP	0.959026775	0.874356663	-0.133349197	1.20E-06	3.40E-05
HDLBP|58346|AP	0.200464884	0.145863579	-0.458729839	1.06E-05	0.000199925
SEPT2|58350|AP	0.173433042	0.13957715	-0.313316	8.43E-05	0.00105833
SEPT2|58351|AP	0.83126954	0.856720484	0.043508236	0.000627729	0.00523356
THAP4|58391|AP	0.450211241	0.844851254	0.90809528	2.82E-15	5.95E-12
THAP4|58392|AP	0.561687783	0.154646226	-1.860796802	1.39E-15	3.83E-12
PCED1A|58556|AP	0.176704828	0.289074456	0.710099675	7.09E-06	0.000145431
PCED1A|58557|AP	0.826577222	0.711445261	-0.216396848	3.41E-06	7.94E-05
VPS16|58559|AP	0.014433068	0.035408117	1.294702059	0.000260357	0.002613073
VPS16|58560|AP	0.985756473	0.961901536	-0.035342058	0.000368339	0.003426977
SLC4A11|58580|AP	0.726359772	0.568279295	-0.354084152	2.21E-05	0.000356331
SLC4A11|58582|AP	0.113054125	0.179785953	0.66926667	2.25E-05	0.000360805
CDC25B|58600|AP	0.906890183	0.954293378	0.073504999	0.000828337	0.00652605
CDC25B|58601|AP	0.093611085	0.044000646	-1.089154678	0.000219675	0.002294979
PCNA|58648|AP	0.114796245	0.058935467	-0.961867451	1.96E-08	1.17E-06
PCNA|58649|AP	0.888513054	0.937213897	0.076985374	4.53E-07	1.49E-05
JAG1|58691|AP	0.99178834	0.982882815	-0.013012844	0.001358125	0.009682482
MACROD2|58715|AP	0.828202685	0.951754655	0.200605842	2.14E-09	1.85E-07
MACROD2|58716|AP	0.171939285	0.045983786	-1.902702047	8.75E-10	9.05E-08
ZNF337|58876|AP	0.740796263	0.603193823	-0.296455166	9.52E-06	0.000183185
ZNF337|58877|AP	0.272419627	0.396786652	0.542532847	1.66E-05	0.000284051
CBFA2T2|58989|AP	0.039791567	0.019826548	-1.005029245	0.000348576	0.003291878
EDEM2|59063|AP	0.599975172	0.740790494	0.304162786	1.37E-07	5.60E-06
EDEM2|59064|AP	0.406098277	0.249436054	-0.703158896	1.80E-08	1.09E-06
CPNE1|59180|AP	0.515938499	0.430264709	-0.261974591	0.000355143	0.003338049
EPB41L1|59264|AP	0.096741666	0.216196311	1.16013261	1.11E-05	0.0002067
EPB41L1|59268|AP	0.50795524	0.372394136	-0.447871019	2.14E-05	0.000346925
MANBAL|59335|AP	0.99173983	0.983117965	-0.012597161	0.000815875	0.006447739
MANBAL|59337|AP	0.008276524	0.015153931	0.872595155	0.000170122	0.001867223
TMEM189|59769|AP	0.923543956	0.986389063	0.094976176	5.11E-07	1.65E-05
TMEM189|59770|AP	0.065792137	0.012387487	-2.409031599	6.94E-07	2.13E-05
ZFP64|59807|AP	0.067153856	0.20260679	1.59314038	1.75E-09	1.58E-07
ZFP64|59808|AP	0.093037232	0.232706457	1.322631163	9.52E-11	1.53E-08
ZFP64|59809|AP	0.830929157	0.557422023	-0.575955479	9.15E-12	2.21E-09
SS18L1|60046|AP	0.007108782	0.022678815	1.673670899	0.000679622	0.005567645
DIDO1|60089|AP	0.614425671	0.514331316	-0.256540497	1.68E-05	0.00028668
DIDO1|60090|AP	0.367797864	0.468576158	0.349370446	1.43E-05	0.000252441
HELZ2|60135|AP	0.973983191	0.94708224	-0.040407167	1.67E-05	0.000284763
HELZ2|60136|AP	0.047277709	0.062403791	0.400473549	8.98E-06	0.000174952
UCKL1|60177|AP	0.856204459	0.963671022	0.170585375	1.46E-05	0.000256561
UCKL1|60178|AP	0.144248789	0.033409157	-2.110243729	1.02E-06	2.96E-05
TCEA2|60186|AP	0.108470007	0.29945122	1.465024829	5.29E-06	0.000114191
TCEA2|60187|AP	0.894044404	0.697906358	-0.35731301	2.63E-06	6.39E-05
CCT8|60304|AP	0.011615825	0.006930707	-0.745017151	0.000142747	0.001615817
CCT8|60305|AP	0.988980613	0.993177328	0.006109088	0.001088379	0.008110608
BACH1|60322|AP	0.222391431	0.287913317	0.37253332	0.000432451	0.003891952
BACH1|60323|AP	0.769976252	0.707404921	-0.122277694	0.000714074	0.005795492
RUNX1|60499|AP	0.964157553	0.856913315	-0.170119647	2.97E-10	3.72E-08
RUNX1|60501|AP	0.035678175	0.135753852	1.927879416	3.32E-09	2.69E-07
MX2|60658|AP	0.73896072	0.853919085	0.20860169	0.000290554	0.002848399
MX2|60659|AP	0.261579219	0.130696837	-1.001023708	2.02E-05	0.000333633
COL18A1|60874|AP	0.033688689	0.249316899	2.887644478	1.72E-08	1.05E-06
COL18A1|60875|AP	0.96765161	0.749490069	-0.368578356	1.34E-08	8.53E-07
RANBP1|61136|AP	0.457360311	0.339417349	-0.430270867	1.37E-09	1.30E-07
RANBP1|61137|AP	0.560202802	0.657651219	0.231373465	2.58E-07	9.40E-06
MED15|61161|AP	0.965009216	0.92030877	-0.068424745	8.31E-10	8.72E-08
MED15|61162|AP	0.058556306	0.079051081	0.432960644	7.06E-10	7.68E-08
THOC5|61606|AP	0.720562426	0.627426277	-0.199677472	0.000683363	0.005591908
SMTN|61810|AP	0.253937291	0.048259746	-2.395580038	2.81E-09	2.32E-07
SMTN|61811|AP	0.75460537	0.952789404	0.336435002	1.19E-08	7.68E-07
ANKRD54|62161|AP	0.663022341	0.551446476	-0.265836621	1.29E-05	0.000233327
ANKRD54|62163|AP	0.329766507	0.441077386	0.419586919	3.02E-06	7.16E-05
FAM83F|62333|AP	0.991764104	0.995365142	0.005228856	8.31E-05	0.001046597
FAM83F|62334|AP	0.008870837	0.004027741	-1.139099363	2.13E-05	0.000345944
TEF|62421|AP	0.645082887	0.924592583	0.519333244	2.57E-13	1.53E-10
TEF|62422|AP	0.328552124	0.064974109	-2.338185424	4.07E-14	3.74E-11
CENPM|62466|AP	0.280231347	0.090275054	-1.634219056	1.70E-10	2.41E-08
CENPM|62467|AP	0.6620988	0.811469494	0.293490344	3.08E-07	1.10E-05
CENPM|62468|AP	0.06702012	0.095969261	0.51797811	0.000173425	0.001897069
CYB5R3|62541|AP	0.984586799	0.993101626	0.012422963	1.81E-06	4.75E-05
CYB5R3|62543|AP	0.004906161	0.0033307	-0.558769155	0.000192984	0.002065805
PACSIN2|62554|AP	0.933162319	0.973682602	0.061323512	0.000423697	0.003831473
PACSIN2|62555|AP	0.061483076	0.022260478	-1.465704747	2.90E-05	0.00044429
TSPO|62570|AP	0.021531506	0.031107451	0.53081094	0.000193005	0.002065805
TSPO|62571|AP	0.978734076	0.96797962	-0.015940257	9.07E-05	0.001122867
TTLL12|62573|AP	0.14550705	0.067725722	-1.103313282	0.001027626	0.007756385
ATXN10|62669|AP	0.001597846	0.005270886	1.721917283	0.000413344	0.00375207
ATXN10|62670|AP	0.998394917	0.993688482	-0.006816947	0.000366548	0.003415487
TRMU|62704|AP	0.310104344	0.200364011	-0.630130339	0.000168844	0.001855467
TRMU|62705|AP	0.705436812	0.798450596	0.178686281	0.000337684	0.003213611
SCO2|62846|AP	0.713993746	0.568697892	-0.328248979	4.57E-06	0.00010202
SCO2|62847|AP	0.222099473	0.325360711	0.55083408	6.70E-05	0.000881984
CPT1B|62867|AP	0.274852299	0.074761757	-1.878284173	1.05E-07	4.50E-06
CPT1B|62868|AP	0.008068126	0.027205423	1.75358872	0.000783877	0.006241716
CPT1B|62869|AP	0.720844643	0.882341218	0.29164832	0.00011677	0.001369856
CNTN4|62950|AP	0.893286663	0.956832283	0.099142844	9.89E-05	0.00120159
CNTN4|62954|AP	0.107524274	0.04239784	-1.342599725	8.97E-05	0.001113057
TADA3|63176|AP	0.064584385	0.05014317	-0.365132176	2.60E-05	0.000405939
TADA3|63177|AP	0.936234383	0.947843597	0.017779271	0.000481736	0.004244781
TTLL3|63199|AP	0.935874553	0.969170637	0.050435535	0.000437918	0.003934225
TTLL3|63203|AP	0.064791215	0.030120258	-1.10506409	0.000283803	0.002799085
VGLL4|63391|AP	0.011527825	0.006158284	-0.904520033	0.00049652	0.004350412
VGLL4|63394|AP	0.013221582	0.026894921	1.02443899	0.000647405	0.005367602
TMEM40|63448|AP	0.9809067	0.969964374	-0.016184159	0.001157719	0.008508638
BTD|63615|AP	0.101114337	0.18554032	0.875745161	2.01E-06	5.17E-05
BTD|63617|AP	0.901860013	0.810074199	-0.154849457	7.19E-07	2.19E-05
ANKRD28|63623|AP	0.258860247	0.450374939	0.798953121	8.61E-06	0.000169268
ANKRD28|63624|AP	0.733896469	0.536480327	-0.452051288	2.65E-06	6.43E-05
TBC1D5|63655|AP	0.870367715	0.798216611	-0.12484474	0.000656108	0.005414704
SATB1|63669|AP	0.961045562	0.885460187	-0.118177388	0.000423379	0.003829561
GLB1|63827|AP	0.320835811	0.202007666	-0.66742514	1.26E-07	5.22E-06
GLB1|63829|AP	0.695880348	0.793561862	0.189503426	5.17E-06	0.000112591
CLASP2|63869|AP	0.185489077	0.039412596	-2.234605547	9.10E-08	4.02E-06
CLASP2|63872|AP	0.804857364	0.927100794	0.203993064	0.000293913	0.002874248
CSRNP1|64170|AP	0.004733581	0.042696136	3.173101717	1.14E-05	0.000210661
CSRNP1|64171|AP	0.973068542	0.947596515	-0.038268538	0.000267106	0.002663027
SEC22C|64286|AP	0.807502594	0.862452514	0.094978132	0.00049332	0.004327673
SEC22C|64287|AP	0.190919263	0.130452443	-0.549438715	0.000168312	0.001851304
HIGD1A|64313|AP	0.047803119	0.032383554	-0.561843407	3.24E-07	1.14E-05
HIGD1A|64314|AP	0.952854462	0.967007696	0.021271496	8.18E-07	2.45E-05
CCRL2|64449|AP	0.939677782	0.877973885	-0.097988109	0.000705771	0.005735913
MAP4|64546|AP	0.18870741	0.03848988	-2.293599975	2.65E-05	0.000413319
SHISA5|64685|AP	0.845383614	0.913557574	0.111889503	2.28E-06	5.67E-05
SHISA5|64686|AP	0.161941941	0.083868224	-0.949280466	5.02E-07	1.63E-05
DAG1|64873|AP	0.355454913	0.263726179	-0.430625789	0.000800407	0.006349087
HYAL1|64992|AP	0.40103102	0.045105874	-3.152326616	1.42E-13	9.62E-11
HYAL1|64993|AP	0.603634784	0.953406032	0.659414811	1.20E-13	8.56E-11
MUSTN1|65284|AP	0.819920882	0.925308214	0.174449294	2.33E-07	8.70E-06
MUSTN1|65285|AP	0.188238231	0.074135523	-1.344322767	1.34E-08	8.52E-07
SFMBT1|65289|AP	0.13015729	0.075421238	-0.787213392	3.37E-06	7.86E-05
SFMBT1|65290|AP	0.853775021	0.911756431	0.094792516	2.03E-05	0.000333633
KCTD6|65457|AP	0.72750022	0.535684141	-0.441565098	7.84E-09	5.46E-07
KCTD6|65458|AP	0.275964984	0.459981177	0.737089603	1.19E-08	7.68E-07
CLDND1|65749|AP	0.054476441	0.037184268	-0.550940077	0.001231317	0.008937595
CMSS1|65803|AP	0.945307913	0.995989997	0.07534692	0.001312733	0.009415898
GRAMD1C|66220|AP	0.348890515	0.547664721	0.650518573	9.51E-06	0.000183062
GRAMD1C|66223|AP	0.646367993	0.425639804	-0.602722687	1.22E-06	3.44E-05
PARP9|66439|AP	0.247828994	0.353827471	0.513701085	4.28E-08	2.15E-06
PARP9|66440|AP	0.749167054	0.63359164	-0.241734155	2.63E-08	1.48E-06
MYLK|66479|AP	0.034779249	0.1615761	2.215915133	0.000728269	0.005891639
CCDC14|66486|AP	0.762241832	0.83914783	0.138676202	2.70E-05	0.000419427
CCDC14|66487|AP	0.237510729	0.148378409	-0.678711509	1.20E-06	3.39E-05
SLC41A3|66566|AP	0.094970478	0.031595356	-1.587766588	9.92E-05	0.001205381
MGLL|66622|AP	0.977236828	0.9548487	-0.033436083	1.06E-05	0.000200548
MGLL|66624|AP	0.024880429	0.044473447	0.837932872	2.58E-06	6.31E-05
RUVBL1|66637|AP	0.079981927	0.061771478	-0.372733186	0.000153994	0.001719735
RUVBL1|66638|AP	0.922348168	0.937620364	0.023692461	0.000902646	0.006990827
RPN1|66648|AP	0.989597058	0.993379425	0.005503654	0.000689134	0.005631389
RPN1|66649|AP	0.011841745	0.008197377	-0.53064734	4.30E-06	9.71E-05
TMCC1|66747|AP	0.634807247	0.568304657	-0.15965406	0.00011143	0.001324135
TMCC1|66748|AP	0.098573697	0.183942361	0.89997912	0.000203732	0.002155691
TMCC1|66749|AP	0.022734243	0.002894699	-2.973381957	3.60E-05	0.000529334
PPP2R3A|66892|AP	0.425695873	0.149239536	-1.512193323	0.000129683	0.001497295
NCK1|66940|AP	0.493848817	0.661162947	0.420936421	1.96E-06	5.04E-05
NCK1|66941|AP	0.51010126	0.326065848	-0.645620322	3.11E-07	1.11E-05
RSRC1|67420|AP	0.966197784	0.919294846	-0.071790893	5.79E-06	0.000123192
RSRC1|67421|AP	0.034632081	0.075864004	1.13130645	2.02E-05	0.00033275
IFT80|67472|AP	0.740172994	0.579939599	-0.351959848	0.000221523	0.002308898
IFT80|67473|AP	0.220733373	0.374917964	0.764270185	9.37E-05	0.001152067
MECOM|67567|AP	0.467416606	0.334538388	-0.48253722	2.62E-06	6.36E-05
MECOM|67568|AP	0.324055023	0.225257642	-0.524662746	8.38E-05	0.001054267
MECOM|67570|AP	0.20708529	0.395789286	0.934507479	5.28E-06	0.000114003
KCNMB3|67678|AP	0.126024105	0.037279414	-1.757248623	0.000304791	0.002966749
KCNMB3|67680|AP	0.083831906	0.153583052	0.873447686	0.000579947	0.004924666
MCCC1|67769|AP	0.804880963	0.734020768	-0.132954551	9.04E-06	0.000176053
MCCC1|67770|AP	0.185252304	0.244968835	0.403106732	1.78E-05	0.000300237
B3GNT5|67799|AP	0.917722004	0.961906415	0.067839341	0.000131053	0.001510187
B3GNT5|67800|AP	0.064621269	0.028682619	-1.171832328	1.11E-05	0.000206355
PSMD2|67867|AP	0.995828427	0.987441104	-0.012202497	0.000848606	0.006659354
EIF4G1|67874|AP	0.584419032	0.646579641	0.14582492	0.000588301	0.004986136
EIF4G1|67875|AP	0.426650247	0.346865212	-0.298678727	6.01E-05	0.000806389
MAP3K13|67982|AP	0.022299801	0.006981164	-1.675491266	5.78E-07	1.82E-05
MAP3K13|67986|AP	0.976988401	0.988843448	0.0174007	0.000430868	0.00388356
LEPREL1|68102|AP	0.001231667	0.015621785	3.664874848	6.75E-05	0.000886942
LEPREL1|68103|AP	1	0.984283886	-0.022853619	7.63E-06	0.000153973
CTBP1|68460|AP	0.121681525	0.177843485	0.547497986	2.10E-05	0.000343248
CTBP1|68461|AP	0.879294415	0.818829608	-0.102783036	2.59E-05	0.000404986
MAEA|68466|AP	0.00287758	0.009635469	1.743498954	0.000173414	0.001897069
MAEA|68467|AP	0.992343942	0.96680143	-0.037620631	0.000545289	0.004694967
MFSD10|68612|AP	0.880327685	0.806402702	-0.126540166	0.000138691	0.001581906
MFSD10|68613|AP	0.123593273	0.190837215	0.626742315	0.000424956	0.003839946
TBC1D14|68726|AP	0.163983289	0.12017039	-0.448467337	0.000852439	0.006683574
TBC1D14|68729|AP	0.158533422	0.109382969	-0.535398896	2.20E-05	0.00035518
TBC1D14|68730|AP	0.533713915	0.634876814	0.250410066	2.25E-05	0.000360805
SORCS2|68735|AP	0.997182352	0.9975221	0.000491453	0.000993341	0.007565999
TRMT44|68768|AP	0.740424582	0.920589156	0.314204655	5.99E-09	4.38E-07
TRMT44|68769|AP	0.264260953	0.084714404	-1.641284076	5.32E-09	3.98E-07
KLHL5|69039|AP	0.982065219	0.963674658	-0.027272671	0.000446821	0.003995155
RPL9|69058|AP	0.954970829	0.936044669	-0.028879287	0.000101701	0.00123142
RBM47|69086|AP	0.156047437	0.21601493	0.469146362	0.000435416	0.0039147
RBM47|69087|AP	0.025212702	0.014405995	-0.807481379	6.41E-07	1.99E-05
RBM47|69088|AP	0.804281186	0.739689744	-0.1207797	0.000429431	0.003872632
PAICS|69357|AP	0.056118815	0.086120342	0.617869508	0.000397558	0.003637491
PAICS|69358|AP	0.946528451	0.90792346	-0.060075191	1.73E-05	0.000293092
NPFFR2|69473|AP	0.042254935	0.007129293	-2.567288982	2.13E-08	1.24E-06
G3BP2|69548|AP	0.184209522	0.122143114	-0.592775107	2.00E-05	0.000330964
G3BP2|69549|AP	0.80614182	0.868860812	0.108091415	0.00013911	0.001585678
NAAA|69559|AP	0.923647917	0.844511015	-0.129226778	1.32E-05	0.000237311
NAAA|69560|AP	0.077903256	0.151569182	0.960220919	3.40E-05	0.000506908
FAM47E-STBD1|69610|AP	0.0725288	0.026337076	-1.461458799	0.00101938	0.007711487
FAM47E-STBD1|69611|AP	0.929640834	0.972752427	0.065399235	0.000765915	0.006130162
ARHGAP24|69813|AP	0.105802732	0.270579824	1.354677389	2.85E-06	6.82E-05
ARHGAP24|69814|AP	0.864081093	0.715898699	-0.271411256	5.42E-05	0.000742733
TSPAN5|70003|AP	0.99618719	0.985552172	-0.015484615	0.00019791	0.002108921
TSPAN5|70004|AP	0.004066008	0.013946975	1.778267459	0.000250215	0.002531288
TRMT10A|70055|AP	0.167653718	0.094963545	-0.820038778	0.000654042	0.005402602
UBE2D3|70119|AP	0.400895433	0.335973518	-0.254878459	8.29E-06	0.000164177
TBCK|70263|AP	0.80792288	0.920049977	0.187494644	1.21E-07	5.07E-06
TBCK|70265|AP	0.196010047	0.077803561	-1.333019509	9.34E-08	4.10E-06
PITX2|70356|AP	0.99561122	0.998433835	0.004084337	6.96E-06	0.000143084
LARP7|70384|AP	0.690850222	0.626992728	-0.139924254	0.000108093	0.001294802
UGT8|70428|AP	0.951452506	0.979175283	0.041435498	1.02E-06	2.96E-05
UGT8|70429|AP	0.049089828	0.020335933	-1.271392963	6.27E-07	1.96E-05
NUDT6|70521|AP	0.827421312	0.699758039	-0.241765963	2.18E-05	0.000353044
NUDT6|70523|AP	0.179208667	0.294775822	0.71797779	0.000179889	0.001955238
PGRMC2|70572|AP	0.573388473	0.441861809	-0.375917662	0.000612628	0.005147224
ELF2|70608|AP	0.440023341	0.326746738	-0.429407219	2.67E-06	6.45E-05
ELF2|70610|AP	0.567475582	0.671185329	0.242152867	3.82E-05	0.000555284
NDUFC1|70617|AP	0.599603982	0.456377944	-0.393780895	0.001273393	0.009183415
OTUD4|70754|AP	0.175253498	0.098903183	-0.825354385	0.000809766	0.006413616
FBXW7|70846|AP	0.461662013	0.649564435	0.492635618	0.000144995	0.001636595
FBXW7|70848|AP	0.267529232	0.110923736	-1.270128427	0.000134248	0.00154353
PALLD|71120|AP	0.191442125	0.041746689	-2.197174633	0.000532241	0.004601446
PALLD|71123|AP	0.250385718	0.488916727	0.965436492	1.00E-06	2.91E-05
ING2|71272|AP	0.301769839	0.198179631	-0.606639931	0.000328473	0.003141188
MARCH6|71560|AP	0.120824628	0.202542818	0.745312373	0.000510941	0.004453869
MARCH6|71561|AP	0.86683552	0.795028087	-0.124752442	0.001181834	0.008645042
EGFLAM|71836|AP	0.294795139	0.506662197	0.781311454	0.001309076	0.009395315
EGFLAM|71837|AP	0.681613761	0.445136916	-0.61470531	6.41E-05	0.000850579
OXCT1|71881|AP	0.995180462	0.946686096	-0.072072029	6.38E-09	4.58E-07
OXCT1|71882|AP	0.005982461	0.047442145	2.987358149	3.25E-08	1.75E-06
CCL28|71944|AP	0.522785013	0.122417134	-2.094412289	8.66E-07	2.57E-05
CCL28|71945|AP	0.483689721	0.858283783	0.82737286	1.06E-05	0.000199881
PAIP1|71958|AP	0.115317766	0.077005148	-0.58258799	0.001013326	0.007676172
NNT|71963|AP	0.404285217	0.539404525	0.415994171	9.79E-07	2.86E-05
NNT|71964|AP	0.596193598	0.446587011	-0.416839593	9.21E-08	4.05E-06
PDE4D|72141|AP	0.066083568	0.009900371	-2.738737152	1.07E-05	0.00020205
PDE4D|72144|AP	0.131700371	0.019240979	-2.775005271	2.37E-10	3.09E-08
IPO11|72185|AP	0.065525845	0.038225172	-0.777541056	0.000267655	0.002667212
MAST4|72277|AP	0.632422158	0.46432715	-0.445746276	0.000572391	0.004872155
PIK3R1|72291|AP	0.555827618	0.375663318	-0.565197273	2.54E-05	0.000399724
CDK7|72310|AP	0.975337818	0.987347793	0.017656365	3.21E-07	1.13E-05
CDK7|72311|AP	0.025508042	0.011829146	-1.108606176	1.58E-08	9.73E-07
TNPO1|72474|AP	0.178969963	0.117662303	-0.605065302	6.54E-07	2.02E-05
TNPO1|72475|AP	0.816552269	0.866626824	0.085865654	4.10E-05	0.000589702
ARHGEF28|72488|AP	0.441122125	0.296015204	-0.575506845	0.000439186	0.003942435
SLC25A46|72943|AP	0.013084507	0.02957409	1.176474269	0.001154361	0.008490937
SLC25A46|72944|AP	0.981273536	0.949518202	-0.047459696	0.000321148	0.0030903
NREP|72971|AP	0.025691797	0.07906299	1.621694703	6.57E-05	0.000868177
MCC|73004|AP	0.413100299	0.230250203	-0.84328968	2.12E-05	0.00034516
MCC|73005|AP	0.60685222	0.767013158	0.337906092	5.17E-05	0.000715095
GRAMD3|73156|AP	0.014643189	0.003159871	-2.212292127	4.14E-05	0.000594124
GRAMD3|73158|AP	0.073272124	0.016940944	-2.11275014	3.15E-10	3.91E-08
SAR1B|73412|AP	0.107241905	0.195879902	0.869100622	4.41E-06	9.88E-05
SAR1B|73415|AP	0.695655511	0.588762949	-0.240686175	1.09E-05	0.000204272
CDC25C|73524|AP	0.991001377	0.979722246	-0.016514264	6.46E-06	0.000134366
UBE2D2|73615|AP	0.033290025	0.072969711	1.132207786	2.45E-06	6.04E-05
UBE2D2|73616|AP	0.961796804	0.91784296	-0.067484799	3.30E-07	1.16E-05
SLC35A4|73686|AP	0.025518379	0.04803514	0.912553513	0.000748564	0.006014134
NR3C1|73880|AP	0.392825427	0.318914525	-0.300718507	0.000162225	0.001793795
DPYSL3|73957|AP	0.188021328	0.131273517	-0.518320419	0.000322662	0.003097993
DPYSL3|73958|AP	0.822074419	0.868515366	0.079282373	0.001155169	0.008491835
SCGB3A2|73965|AP	0.288286159	0.032445071	-3.151430326	4.24E-10	5.11E-08
SCGB3A2|73966|AP	0.739617673	0.968434832	0.388875273	3.45E-07	1.20E-05
TNIP1|74126|AP	0.196678644	0.386605677	0.97502251	1.74E-07	6.82E-06
TNIP1|74127|AP	0.806143544	0.606675899	-0.410110753	4.70E-08	2.34E-06
MGAT4B|74927|AP	0.909257982	0.858272323	-0.08325421	0.000293008	0.002866181
MGAT4B|74928|AP	0.097920358	0.13468936	0.459955148	0.000640687	0.00532547
SQSTM1|74934|AP	0.01928191	0.031111125	0.690182606	1.16E-05	0.00021371
MGAT1|75019|AP	0.044378151	0.033124264	-0.421961165	0.000102461	0.001238333
MGAT1|75020|AP	0.061683186	0.047890306	-0.365143638	0.000776758	0.006200255
MGAT1|75021|AP	0.52708116	0.318819412	-0.725285654	2.99E-13	1.70E-10
MGAT1|75022|AP	0.342601479	0.545212019	0.670285986	1.72E-12	6.03E-10
DUSP22|75125|AP	0.975763034	0.949961701	-0.038661479	7.30E-05	0.000944909
DUSP22|75126|AP	0.024173354	0.047314398	0.968861632	0.000296044	0.002893615
GMDS|75140|AP	0.998509197	0.999259503	0.001083672	0.000355639	0.003340956
SERPINB6|75147|AP	0.081459319	0.055917484	-0.542780317	1.65E-05	0.000282817
SERPINB6|75148|AP	0.028143984	0.043711749	0.635194547	9.12E-06	0.000177092
CDYL|75229|AP	0.812004903	0.912865443	0.168913782	5.36E-11	9.73E-09
CDYL|75231|AP	0.189744131	0.083400555	-1.185926376	6.03E-11	1.06E-08
TFAP2A|75290|AP	0.232585413	0.182232488	-0.351980434	0.000367911	0.003424013
SAYSD1|76036|AP	0.742858527	0.663126255	-0.163803908	0.000246474	0.002498389
CCND3|76154|AP	0.445617311	0.623472863	0.484521489	2.55E-06	6.23E-05
CCND3|76156|AP	0.526944138	0.320631163	-0.716735377	1.41E-07	5.75E-06
KLHDC3|76211|AP	0.038846981	0.017156219	-1.179070859	0.001102748	0.008188705
PTK7|76242|AP	0.111529542	0.074527089	-0.581589081	0.00126832	0.009154207
VEGFA|76318|AP	0.037581502	0.019927985	-0.915226888	0.00057401	0.00488352
VEGFA|76319|AP	0.963211476	0.979735355	0.024539522	0.000656781	0.005418972
SLC29A1|76356|AP	0.472052471	0.763821044	0.694287437	1.48E-07	6.00E-06
SLC29A1|76359|AP	0.414821079	0.215345693	-0.945834734	6.42E-05	0.000851749
SUPT3H|76389|AP	0.004748173	0.03541528	2.898927402	1.01E-05	0.000192558
SUPT3H|76392|AP	0.998066299	0.963566956	-0.050750734	7.15E-07	2.18E-05
DST|76555|AP	0.941395636	0.946250497	0.007420989	9.33E-06	0.000180677
DST|76556|AP	0.010649678	0.037613027	1.820422613	3.74E-10	4.59E-08
PNRC1|76986|AP	0.017236539	0.024849204	0.527729493	0.000207699	0.002189682
ATG5|77114|AP	0.945827355	0.896715852	-0.076925965	2.23E-06	5.59E-05
ATG5|77115|AP	0.054943465	0.102308311	0.896903547	1.31E-05	0.000236357
TPD52L1|77402|AP	0.052074716	0.033570276	-0.633398672	0.000264894	0.002645227
EPB41L2|77528|AP	0.835580269	0.916627991	0.133557915	0.000562662	0.004805277
EPB41L2|77529|AP	0.092870615	0.028762371	-1.691039583	3.23E-07	1.14E-05
SGK1|77770|AP	0.952710711	0.958721791	0.009074016	0.000545529	0.004695905
SGK1|77772|AP	0.033299463	0.019527402	-0.76999886	1.54E-07	6.18E-06
LRP11|78119|AP	0.430150546	0.2281213	-0.915040509	4.67E-07	1.53E-05
LRP11|78120|AP	0.590893739	0.77376222	0.388991576	9.88E-07	2.88E-05
FBXO5|78210|AP	0.753865269	0.570245913	-0.402722507	2.07E-08	1.21E-06
FBXO5|78211|AP	0.245600683	0.423398903	0.78570296	7.97E-08	3.62E-06
WTAP|78310|AP	0.570329391	0.514899364	-0.147504893	0.000776764	0.006200255
PRKAR1B|78509|AP	0.119644815	0.026775209	-2.159788113	1.85E-05	0.000310206
CYTH3|78718|AP	0.084546623	0.135776025	0.683409712	0.0012413	0.009000937
DFNA5|79019|AP	0.001444692	0.003040599	1.073593344	0.00126445	0.009133643
CBX3|79040|AP	0.09116441	0.068376074	-0.414979125	2.04E-06	5.22E-05
CBX3|79041|AP	0.909467347	0.928556566	0.029967958	2.20E-05	0.00035518
SNX10|79043|AP	0.010321312	0.008087112	-0.351929834	0.000391652	0.003596823
AQP1|79157|AP	0.087827271	0.195421362	1.153847304	1.64E-05	0.000281311
AQP1|79158|AP	0.918710482	0.795000994	-0.208653624	5.88E-07	1.85E-05
AQP1|79159|AP	0.002595203	0.011188863	2.108144007	1.30E-05	0.00023483
LSM5|79188|AP	0.177989525	0.124294168	-0.518033731	0.00049528	0.004340624
FKBP9|79199|AP	0.032119063	0.066974377	1.060179424	2.21E-07	8.32E-06
FKBP9|79200|AP	0.989353432	0.93955766	-0.074504294	2.15E-08	1.25E-06
ELMO1|79266|AP	0.213744626	0.05630379	-1.924584201	4.00E-08	2.05E-06
ELMO1|79267|AP	0.54620707	0.703093149	0.364267849	2.67E-05	0.000415571
INHBA|79309|AP	0.795380477	0.867347459	0.1249649	0.000158052	0.001760208
INHBA|79310|AP	0.206193085	0.130618908	-0.658632205	7.89E-05	0.001005518
COA1|79329|AP	0.017400962	0.02702868	0.635324009	0.00111446	0.008260254
URGCP|79353|AP	0.517092012	0.399995403	-0.370437599	0.000105652	0.001269823
URGCP|79355|AP	0.161634523	0.218844895	0.437173361	1.86E-05	0.000310537
CCM2|79581|AP	0.93585384	0.974248759	0.058006958	6.56E-07	2.03E-05
CCM2|79582|AP	0.05482398	0.024235389	-1.177691851	2.91E-07	1.04E-05
VOPP1|79746|AP	0.047208614	0.011849958	-1.99416821	6.56E-05	0.000866841
ZP3|80170|AP	0.014176223	0.051422431	1.85892463	0.000384412	0.003541534
PHTF2|80204|AP	0.897877327	0.982354826	0.129725869	1.19E-05	0.000218786
PHTF2|80205|AP	0.085633986	0.010676019	-3.003809706	1.14E-05	0.000210969
ZNF655|80660|AP	0.398662977	0.346952307	-0.20043227	0.000933076	0.007191359
MCM7|80880|AP	0.318617313	0.137859731	-1.208623559	9.64E-11	1.53E-08
MCM7|80881|AP	0.691947835	0.85817501	0.310608611	1.02E-09	1.02E-07
TAF6|80896|AP	0.598341614	0.536032503	-0.158648921	0.000814048	0.006437696
FIS1|81052|AP	0.040725566	0.061988277	0.606060647	9.97E-07	2.90E-05
FIS1|81053|AP	0.960078027	0.935914368	-0.036775125	1.93E-07	7.45E-06
CUX1|81068|AP	0.965915025	0.930456647	-0.053957344	0.001098554	0.00816264
SRPK2|81276|AP	0.562801215	0.429585575	-0.389679894	0.000188099	0.002025402
SRPK2|81278|AP	0.42263656	0.543516815	0.362907097	0.000841717	0.006609975
AHCYL2|81744|AP	0.286941142	0.149338332	-0.942170317	0.000971483	0.007435407
EXOC4|81839|AP	0.029393918	0.033051183	0.169184218	0.000576608	0.004902126
EXOC4|81841|AP	0.983693039	0.976348914	-0.010811383	0.000172702	0.001892388
C7orf55-LUC7L2|81953|AP	0.017799156	0.007321794	-1.281539873	0.000332247	0.003172831
MRPS33|82027|AP	0.891725163	0.854106059	-0.062183899	3.44E-05	0.000511025
MRPS33|82030|AP	0.108289315	0.138551429	0.35553069	0.000319246	0.003075795
PRKAG2|82384|AP	0.209953905	0.397073826	0.919334643	5.14E-07	1.66E-05
PRKAG2|82385|AP	0.680887507	0.560704606	-0.280175541	0.00140708	0.009953688
PRKAG2|82387|AP	0.113675782	0.030007522	-1.921528831	4.07E-05	0.000586141
KMT2C|82412|AP	0.626791423	0.432748949	-0.534455122	4.67E-06	0.00010366
KMT2C|82413|AP	0.384161411	0.564792292	0.556007791	1.67E-05	0.000284763
PPP1R3B|82592|AP	0.141880406	0.056839761	-1.319702963	0.000736999	0.005942481
FDFT1|82638|AP	0.101388154	0.176720843	0.801583104	4.67E-06	0.00010366
FDFT1|82641|AP	0.875572442	0.795497074	-0.138369923	2.66E-06	6.43E-05
MTUS1|82818|AP	0.223938672	0.095313965	-1.232344178	2.63E-05	0.000410131
NAT1|82848|AP	0.004551527	0.023845898	2.389318572	0.000521493	0.004526014
PDLIM2|83022|AP	0.727888188	0.585776918	-0.313365507	0.000320823	0.003089289
CCAR2|83035|AP	0.069821151	0.158277129	1.180716756	5.60E-11	1.00E-08
CCAR2|83036|AP	0.92473129	0.836154821	-0.145264111	6.74E-11	1.15E-08
PPP2R2A|83116|AP	0.930069076	0.979687519	0.074983792	3.12E-07	1.11E-05
PPP2R2A|83117|AP	0.072046965	0.020412774	-1.819465398	2.71E-07	9.80E-06
ZNF395|83210|AP	0.729915217	0.617820983	-0.240540027	0.000102871	0.00124181
ZNF395|83211|AP	0.147545757	0.241656979	0.711798221	2.36E-05	0.000376071
EXTL3|83221|AP	0.591668287	0.40081909	-0.561837348	5.39E-07	1.73E-05
EXTL3|83222|AP	0.381619653	0.550631969	0.528952902	6.01E-06	0.000126446
RBPMS|83285|AP	0.941272345	0.975104066	0.050943986	1.30E-06	3.62E-05
RBPMS|83287|AP	0.04346586	0.01588689	-1.452045976	8.26E-07	2.47E-05
RBPMS|83288|AP	0.014903543	0.008902867	-0.743313461	6.39E-05	0.000848761
NRG1|83308|AP	0.012251266	0.064031264	2.385845659	4.08E-05	0.000588165
ERLIN2|83343|AP	0.152646673	0.092932504	-0.715940965	1.28E-07	5.32E-06
ERLIN2|83344|AP	0.839290466	0.891048246	0.086333357	4.76E-06	0.000105122
ASH2L|83368|AP	0.099054223	0.186873438	0.91577113	1.91E-09	1.68E-07
ASH2L|83369|AP	0.900898886	0.808947026	-0.155319961	2.05E-10	2.76E-08
DDHD2|83377|AP	0.397867527	0.302477729	-0.395459231	0.0006492	0.005379629
FGFR1|83408|AP	0.109055725	0.043923579	-1.311998007	3.63E-05	0.00053269
FGFR1|83410|AP	0.882360277	0.945167785	0.099202614	0.000247685	0.002508529
TACC1|83434|AP	0.41903987	0.698275608	0.736709058	2.09E-10	2.80E-08
TACC1|83436|AP	0.019703474	0.06098917	1.630103055	0.000725514	0.005873694
TACC1|83437|AP	0.406345006	0.102970352	-1.980476154	8.49E-10	8.85E-08
SFRP1|83509|AP	0.971188865	0.989536935	0.027001677	1.01E-05	0.000192946
FNTA|83748|AP	0.951725861	0.921656763	-0.046316502	1.62E-05	0.000278594
FNTA|83749|AP	0.048669063	0.074125349	0.606961983	7.45E-05	0.000957563
HGSNAT|83759|AP	0.073718505	0.022042206	-1.741758196	2.14E-12	6.92E-10
HGSNAT|83760|AP	0.926312639	0.97750871	0.077610358	7.94E-13	3.30E-10
ASPH|83961|AP	0.861369513	0.986167895	0.195201024	3.21E-07	1.13E-05
ASPH|83962|AP	0.128551324	0.01267035	-3.342816247	2.38E-07	8.82E-06
SULF1|84103|AP	0.830601894	0.648484458	-0.357085164	2.28E-08	1.31E-06
SULF1|84104|AP	0.175391658	0.350309947	0.998051823	6.03E-08	2.89E-06
TCEB1|84196|AP	0.961191978	0.935636614	-0.038876288	0.001197151	0.008733246
TPD52|84267|AP	0.975744439	0.984365207	0.012690331	0.000946059	0.007272629
TPD52|84269|AP	0.018913239	0.00815869	-1.212987062	8.23E-05	0.001039581
PDP1|84543|AP	0.941582779	0.902811476	-0.060663177	0.000554119	0.004756118
MTERFD1|84617|AP	0.025174695	0.043996776	0.80542351	4.80E-05	0.000673087
MTERFD1|84619|AP	0.983380796	0.950900461	-0.048455852	8.70E-06	0.000170362
MATN2|84633|AP	0.985871614	0.994075489	0.01195563	0.000375987	0.003484553
OXR1|84844|AP	0.131330918	0.221423987	0.753604928	0.000479773	0.004233733
OXR1|84847|AP	0.081328723	0.00523641	-3.957115123	2.75E-09	2.29E-07
EBAG9|84897|AP	0.916180726	0.942683737	0.041141627	0.000514316	0.004478204
EBAG9|84898|AP	0.084083362	0.054987958	-0.612704651	0.000255515	0.002572961
DERL1|85028|AP	0.971105715	0.995350123	0.03557574	0.000475259	0.004197008
FAM49B|85137|AP	0.597933251	0.500268705	-0.257281235	4.17E-05	0.000597543
PTK2|85287|AP	0.671078548	0.436888033	-0.61921805	5.76E-09	4.22E-07
PTK2|85291|AP	0.198289966	0.442973126	1.159607502	9.82E-09	6.59E-07
PTK2|85295|AP	0.025012466	0.013902135	-0.847340862	0.000604429	0.005097719
DENND3|85325|AP	0.261285204	0.408623774	0.645147713	0.000276648	0.002742159
GSDMD|85422|AP	0.084446098	0.042161538	-1.002103249	2.33E-05	0.000371713
EEF1D|85436|AP	0.939612932	0.889190601	-0.079573871	1.22E-10	1.82E-08
EEF1D|85437|AP	0.056667967	0.09691346	0.774163608	5.04E-09	3.79E-07
ZNF623|85469|AP	0.694082439	0.600136903	-0.209815382	0.000339149	0.003223271
SCRIB|85498|AP	0.071346743	0.030489483	-1.226535902	0.000430808	0.00388356
PLEC|85508|AP	0.083759802	0.055960961	-0.581837301	0.000385811	0.003552595
PLEC|85509|AP	0.141969606	0.011060797	-3.682054877	2.25E-07	8.46E-06
PLEC|85514|AP	0.08831051	0.031132055	-1.504184346	1.61E-08	9.88E-07
PLEC|85515|AP	0.05484288	0.014384473	-1.930792013	1.43E-05	0.000252441
PLEC|85516|AP	0.469564648	0.683562199	0.541748821	1.30E-07	5.36E-06
MAF1|85532|AP	0.913286327	0.874557572	-0.062513874	0.000917744	0.007093048
ZNF7|85654|AP	0.006230636	0.015217036	1.288236026	0.000865971	0.00676743
ZNF7|85655|AP	0.993558027	0.98281592	-0.015683001	0.000860373	0.006733973
COMMD5|85671|AP	0.825942548	0.876621322	0.085912338	0.000424955	0.003839946
COMMD5|85672|AP	0.179377396	0.12102957	-0.567638532	4.48E-05	0.000634988
AK3|85775|AP	0.010504113	0.003983443	-1.398866365	2.51E-07	9.23E-06
AK3|85776|AP	0.989904353	0.996207916	0.00915774	1.82E-08	1.10E-06
RCL1|85778|AP	0.031339293	0.002789527	-3.489880456	1.07E-09	1.05E-07
RCL1|85780|AP	0.952931937	0.987045021	0.050742717	0.000117513	0.001377672
NFIB|85879|AP	0.066876395	0.024936555	-1.423234873	5.23E-05	0.000721418
NFIB|85880|AP	0.031596733	0.002076877	-3.927287435	9.38E-06	0.000181311
NFIB|85881|AP	0.916842418	0.974074911	0.087358935	4.78E-06	0.000105526
CDKN2A|86001|AP	0.014180078	0.040653713	1.519521631	0.000627599	0.00523356
APTX|86071|AP	0.213604233	0.281431912	0.397845689	4.72E-05	0.000664262
APTX|86073|AP	0.143078888	0.105903941	-0.434054534	0.000369226	0.003433446
UBAP2|86127|AP	0.108811518	0.169498385	0.639440245	0.00060649	0.005108079
IL11RA|86206|AP	0.304154319	0.099326898	-1.614547125	1.03E-10	1.61E-08
IL11RA|86209|AP	0.185943837	0.332723507	0.839456863	4.95E-05	0.000689032
TMEM8B|86317|AP	0.076658879	0.131268937	0.776000754	0.000830529	0.006537736
GNE|86336|AP	0.545043197	0.851254013	0.643219121	9.71E-08	4.24E-06
GNE|86337|AP	0.463804587	0.125590126	-1.884794048	9.91E-11	1.56E-08
RNF38|86347|AP	0.656530013	0.732722059	0.158405084	0.001165126	0.008552542
GRHPR|86399|AP	0.009086888	0.016044797	0.820247389	4.38E-05	0.000623142
GRHPR|86400|AP	0.990719512	0.982576386	-0.011907099	0.000774135	0.006183617
TJP2|86531|AP	0.111179713	0.047417174	-1.229411967	0.000286386	0.002816797
TJP2|86532|AP	0.862598768	0.936087057	0.117953053	0.001309461	0.009396197
HNRNPK|86709|AP	0.549247743	0.500973724	-0.132722102	5.15E-05	0.00071337
ISCA1|86753|AP	0.982178299	0.960909441	-0.031584473	6.10E-06	0.000128072
ISCA1|86754|AP	0.018351004	0.038377435	1.064399249	1.41E-05	0.000249928
SEMA4D|86802|AP	0.149331764	0.058568376	-1.350327271	1.92E-09	1.69E-07
SEMA4D|86804|AP	0.793051135	0.892627871	0.170644961	2.20E-08	1.27E-06
CENPP|86871|AP	0.046654174	0.096028015	1.04144921	1.63E-06	4.34E-05
PTGR1|87213|AP	0.544210629	0.39974201	-0.445095935	5.19E-05	0.000717098
PTGR1|87215|AP	0.470874858	0.600895933	0.351771465	0.000145609	0.001641458
RGS3|87287|AP	0.110493699	0.05462869	-1.01623335	0.000222665	0.002319448
RGS3|87290|AP	0.427484856	0.60186817	0.49357421	1.19E-05	0.000218786
RGS3|87291|AP	0.138510813	0.060312976	-1.199458273	0.000206354	0.002178061
DFNB31|87322|AP	0.224048138	0.310177094	0.469283409	0.000107274	0.001286281
DFNB31|87324|AP	0.767406386	0.683526696	-0.166993085	0.000314729	0.003042887
PHF19|87399|AP	0.808979449	0.952671342	0.235875537	1.54E-06	4.13E-05
PHF19|87400|AP	0.194945578	0.045830468	-2.088692517	7.91E-07	2.38E-05
GSN|87418|AP	0.013647017	0.010974481	-0.314432944	5.52E-05	0.000754003
GSN|87421|AP	0.734383481	0.877686155	0.257171542	5.56E-11	1.00E-08
GSN|87422|AP	0.228248499	0.08297762	-1.459811196	3.65E-13	1.94E-10
RABEPK|87549|AP	0.746778912	0.679009918	-0.13724854	0.00027965	0.002768038
PBX3|87588|AP	0.938672354	0.975786016	0.05594314	8.31E-05	0.001046597
PBX3|87589|AP	0.052524364	0.022167292	-1.244554228	4.56E-05	0.000644562
SLC25A25|87692|AP	0.286826032	0.407673095	0.507236779	4.93E-05	0.00068692
SLC25A25|87693|AP	0.707420985	0.578260428	-0.290849637	1.52E-05	0.000264644
SET|87775|AP	0.320129082	0.39356103	0.297933632	0.000556898	0.00476855
SET|87776|AP	0.684277626	0.591938743	-0.209133891	9.81E-06	0.000187964
FAM73B|87816|AP	0.038034418	0.054145972	0.50954851	0.001134706	0.00837908
PPP2R4|87830|AP	0.262121365	0.362464237	0.467603704	9.00E-05	0.001116198
PPP2R4|87831|AP	0.205976101	0.102631599	-1.005001959	8.92E-12	2.18E-09
NCS1|87898|AP	0.89782833	0.989308141	0.139980329	6.52E-13	2.88E-10
NCS1|87899|AP	0.104030922	0.009927014	-3.389508746	2.61E-12	8.13E-10
C9orf9|87992|AP	0.731748816	0.502713202	-0.541612928	1.20E-07	5.04E-06
C9orf9|87993|AP	0.27837621	0.49682186	0.835692729	5.24E-07	1.69E-05
RALGDS|88014|AP	0.064424166	0.023146669	-1.476797383	2.36E-09	2.00E-07
RALGDS|88015|AP	0.081780167	0.136397416	0.737993397	2.82E-07	1.01E-05
ADAMTSL2|88070|AP	0.95533828	0.895362668	-0.093539507	1.75E-05	0.000295629
ADAMTSL2|88071|AP	0.045146306	0.102677748	1.185443705	3.57E-05	0.000525137
RXRA|88095|AP	0.034605488	0.022751533	-0.605037053	6.86E-05	0.000898579
OLFM1|88097|AP	0.64777474	0.488877455	-0.406019335	0.000177313	0.001933616
OLFM1|88099|AP	0.358355163	0.493100018	0.460490168	0.001345218	0.009616142
EGFL7|88186|AP	0.798522017	0.635365584	-0.329745241	0.000296151	0.002893615
EGFL7|88187|AP	0.020584635	0.01139542	-0.853113735	7.37E-06	0.000149809
EGFL7|88188|AP	0.189884269	0.353499434	0.896587518	0.000380893	0.003516362
NPDC1|88260|AP	0.311986296	0.45045544	0.529901739	0.000299373	0.002920596
NPDC1|88261|AP	0.697667864	0.546073539	-0.353445131	0.000176011	0.001922427
MID1|88461|AP	0.560781874	0.719612701	0.359780933	7.22E-06	0.000147388
MID1|88463|AP	0.348826833	0.076311645	-2.192535885	3.91E-15	7.73E-12
MID1|88464|AP	0.054709801	0.165042832	1.592969283	1.44E-05	0.0002531
GPM6B|88524|AP	0.058110005	0.015181527	-1.93646969	2.84E-08	1.57E-06
GPM6B|88525|AP	0.908711183	0.968401208	0.091783046	4.31E-08	2.16E-06
RBBP7|88578|AP	0.966548159	0.980541253	0.02073671	2.73E-05	0.000421958
RBBP7|88579|AP	0.034096916	0.018648305	-0.870596742	1.54E-05	0.000267089
SH3KBP1|88641|AP	0.431798509	0.29875052	-0.531417035	0.001166547	0.008559457
SH3KBP1|88642|AP	0.328409103	0.183893316	-0.836625073	0.00058941	0.004991613
SH3KBP1|88643|AP	0.13882511	0.379279709	1.44999365	2.28E-08	1.31E-06
RPS6KA3|88669|AP	0.084998466	0.033553717	-1.340964193	2.30E-05	0.000367428
UBA1|88907|AP	0.139856369	0.195215943	0.481124928	2.43E-05	0.000385858
UBA1|88909|AP	0.782306266	0.697340098	-0.165871078	6.00E-08	2.88E-06
OTUD5|89042|AP	0.521533373	0.603288362	0.210088179	2.52E-06	6.16E-05
OTUD5|89043|AP	0.495702823	0.39586771	-0.324457078	2.85E-08	1.57E-06
KCND1|89048|AP	0.991958559	0.960309155	-0.046780919	0.000281756	0.002783494
KCND1|89049|AP	0.008454735	0.03446852	2.027447837	0.000372313	0.003455872
MAGED1|89145|AP	0.297974836	0.197995133	-0.589725531	1.51E-06	4.08E-05
MAGED1|89146|AP	0.712395668	0.798483666	0.164584152	2.89E-05	0.000442945
IQSEC2|89209|AP	0.212227834	0.091183074	-1.218775937	7.48E-10	8.01E-08
IQSEC2|89210|AP	0.791760688	0.905512736	0.193670495	8.36E-09	5.77E-07
MAGED2|89246|AP	0.162567983	0.231518363	0.510083469	9.17E-05	0.001133127
PJA1|89357|AP	0.008730846	0.030810887	1.819246847	0.001347886	0.00963137
PJA1|89358|AP	0.993178685	0.966131354	-0.03983395	0.000445127	0.00398599
CENPI|89628|AP	0.271283082	0.452804249	0.739088413	2.15E-06	5.44E-05
CENPI|89629|AP	0.736815478	0.547142191	-0.429387561	5.47E-07	1.74E-05
NGFRAP1|89731|AP	0.00907314	0.013965636	0.622207434	0.000250861	0.002534955
TCEAL1|89762|AP	0.916995842	0.852514718	-0.10519045	0.000173011	0.001893717
MORF4L2|89764|AP	0.776135741	0.819904537	0.079146952	0.000458864	0.004077374
MORF4L2|89765|AP	0.216153617	0.152238344	-0.505725207	6.69E-07	2.06E-05
IL13RA1|89940|AP	0.199679791	0.278737118	0.481216798	0.00050045	0.004379498
IL13RA1|89941|AP	0.810721766	0.716754449	-0.177727922	6.70E-05	0.000881984
LAMP2|89997|AP	0.050037316	0.017128222	-1.546629032	4.64E-08	2.31E-06
LAMP2|89998|AP	0.940448775	0.982001578	0.062375979	4.11E-08	2.09E-06
MCTS1|90006|AP	0.973680725	0.985776701	0.017812101	3.40E-07	1.19E-05
MCTS1|90007|AP	0.026579589	0.01375775	-0.950074319	1.99E-09	1.74E-07
FAM122C|90160|AP	0.403344808	0.6129291	0.603706517	1.63E-07	6.46E-06
FAM122C|90161|AP	0.590506633	0.367373025	-0.684707565	5.76E-09	4.22E-07
HTATSF1|90210|AP	0.224613231	0.183063017	-0.295102546	0.000242048	0.002462584
CXorf40A|90295|AP	0.220294991	0.355241904	0.689365078	3.26E-05	0.000489504
CXorf40A|90298|AP	0.787024332	0.636251776	-0.306810462	1.12E-05	0.000207593
HMGB3|90363|AP	0.82389629	0.881743788	0.097896762	8.97E-08	3.98E-06
HMGB3|90364|AP	0.186047092	0.115552202	-0.687123086	2.16E-09	1.87E-07
BCAP31|90464|AP	0.256538448	0.352994768	0.460471737	2.11E-06	5.34E-05
BCAP31|90465|AP	0.751477237	0.64689062	-0.21620761	4.40E-07	1.46E-05
DNASE1L1|90574|AP	0.364993843	0.218953453	-0.737247929	1.30E-07	5.36E-06
DNASE1L1|90575|AP	0.361837213	0.480024821	0.407768216	0.000400366	0.00365839
VBP1|90679|AP	0.999261023	0.991812887	-0.010793611	7.18E-05	0.000931908
VBP1|90680|AP	0.000951059	0.007013815	2.882592605	8.98E-05	0.001114867
SULT1A4|94111|AP	0.064635678	0.089139156	0.463728553	0.000560737	0.004794533
SULT1A4|94114|AP	0.135625272	0.075310981	-0.848693884	7.00E-06	0.000143579
SULT1A3|94132|AP	0.393619685	0.228057138	-0.787407042	6.45E-06	0.000134044
SULT1A3|94134|AP	0.174849661	0.248082468	0.504704787	4.93E-05	0.00068692
MORN1|254|AT	0.248710512	0.154543226	-0.686457068	0.000882669	0.006873111
AJAP1|352|AT	0.48759023	0.651465034	0.418018528	3.00E-05	0.00045595
AJAP1|353|AT	0.524617029	0.345578833	-0.602249784	3.74E-06	8.62E-05
HES2|400|AT	0.753066549	0.842262341	0.1614923	1.40E-08	8.78E-07
HES2|401|AT	0.257782182	0.158037422	-0.705886333	1.59E-09	1.47E-07
CAMTA1|501|AT	0.031024771	0.021744039	-0.512800604	0.000326143	0.003124778
TMEM201|564|AT	0.544513795	0.686741787	0.334799154	8.93E-05	0.001109192
TMEM201|565|AT	0.469039807	0.312585209	-0.585460851	2.48E-06	6.10E-05
NMNAT1|589|AT	0.299040518	0.376973755	0.334123114	5.85E-08	2.82E-06
NMNAT1|590|AT	0.715802434	0.621025057	-0.204909972	2.51E-10	3.24E-08
CASZ1|621|AT	0.51052619	0.588698122	0.205543053	0.000980503	0.007487573
CASZ1|622|AT	0.504334545	0.40853252	-0.303930124	6.52E-05	0.000862943
KIAA2013|693|AT	0.034530205	0.025377616	-0.444302372	5.77E-05	0.000780564
KIAA2013|694|AT	0.965386151	0.973661849	0.012314684	0.000136112	0.001559461
FHAD1|747|AT	0.210200149	0.475713562	1.178329466	5.26E-06	0.00011395
FHAD1|749|AT	0.756321574	0.504379718	-0.58448951	1.54E-05	0.000267067
FBLIM1|772|AT	0.828632257	0.857489251	0.049386604	0.000396177	0.003628442
FBLIM1|773|AT	0.179685107	0.140069555	-0.359327433	7.47E-06	0.000151312
UBR4|879|AT	0.034712955	0.026535521	-0.3875493	0.000623469	0.005208975
VWA5B1|923|AT	0.913360549	0.989510079	0.115529925	0.000490441	0.004304526
VWA5B1|924|AT	0.074123271	0.007351092	-3.333896008	0.000434388	0.003906435
HP1BP3|939|AT	0.02616986	0.04291151	0.713458478	9.31E-05	0.001145493
HP1BP3|940|AT	0.973047283	0.954247884	-0.028145828	1.87E-05	0.000311538
HTR1D|1041|AT	0.002903031	0.003017359	0.055726576	5.52E-15	8.81E-12
HTR1D|1042|AT	0.997082559	0.997064342	-2.64E-05	0.00016582	0.001827422
UBXN11|1249|AT	0.227023598	0.329418705	0.537080211	0.000178632	0.001943939
UBXN11|1250|AT	0.777512074	0.66580505	-0.223765266	0.000139735	0.001589253
TMEM39B|1543|AT	0.100102404	0.082473477	-0.27947448	8.11E-05	0.001027627
AK2|1649|AT	0.00760088	0.01500872	0.981562674	0.000586291	0.004971468
AK2|1650|AT	0.674631673	0.588371652	-0.197372315	2.46E-05	0.000389268
ZSCAN20|1678|AT	0.465925019	0.358330378	-0.378807446	1.23E-06	3.46E-05
ZSCAN20|1679|AT	0.550405716	0.641487437	0.220925557	1.03E-05	0.000195054
CSMD2|1687|AT	0.811835856	0.527897758	-0.620929523	5.38E-10	6.18E-08
CSMD2|1688|AT	0.043704521	0.121105975	1.470415593	5.27E-07	1.69E-05
CSMD2|1689|AT	0.096646263	0.186140663	0.94560739	1.15E-06	3.26E-05
CSMD2|1690|AT	0.055597356	0.165523329	1.573946387	1.03E-05	0.000195451
SMIM12|1699|AT	0.028517655	0.023865963	-0.256900788	0.000967635	0.007411466
CLSPN|1730|AT	0.39877549	0.577627553	0.53456282	9.89E-08	4.28E-06
CLSPN|1731|AT	0.611854041	0.419913112	-0.543096698	7.34E-09	5.15E-07
PPIE|1901|AT	0.818420235	0.885976886	0.114427245	2.13E-09	1.85E-07
PPIE|1902|AT	0.189189295	0.107770437	-0.811868974	3.25E-11	6.19E-09
ST3GAL3|2195|AT	0.992380016	0.981005378	-0.016631638	0.000418922	0.003794618
TMEM53|2562|AT	0.61920853	0.556031216	-0.155259466	0.000150025	0.001683824
AKR1A1|2695|AT	0.021248279	0.039072582	0.878810614	2.90E-08	1.59E-06
AKR1A1|2696|AT	0.978523403	0.957921643	-0.030698706	1.29E-07	5.34E-06
TTC39A|2950|AT	0.057046363	0.15240647	1.417717346	3.52E-07	1.22E-05
TTC39A|2951|AT	0.926215181	0.810773925	-0.192047712	1.22E-10	1.82E-08
BTF3L4|2992|AT	0.004621173	0.009969163	1.109213171	0.000229513	0.002370774
BTF3L4|2993|AT	0.995356438	0.989046169	-0.009175381	0.000299387	0.002920596
CC2D1B|3001|AT	0.070829825	0.114643083	0.694720438	5.15E-06	0.000112162
CC2D1B|3002|AT	0.931161981	0.881387866	-0.079255119	1.06E-06	3.05E-05
ECHDC2|3021|AT	0.078333443	0.11764721	0.586766821	2.38E-05	0.000379009
ECHDC2|3022|AT	0.825366081	0.735590963	-0.166130396	1.20E-05	0.000221027
HSPB11|3099|AT	0.166673889	0.126756231	-0.394971443	1.64E-06	4.37E-05
CYB5RL|3128|AT	0.174924667	0.297748503	0.767360511	0.001255203	0.009081508
CYB5RL|3129|AT	0.831713007	0.699835176	-0.249070613	0.000439187	0.003942435
TM2D1|3232|AT	0.915883528	0.881343839	-0.055459176	0.000819522	0.006469419
INADL|3237|AT	0.130342266	0.250150463	0.940491136	2.90E-10	3.68E-08
INADL|3239|AT	0.787020746	0.65909997	-0.255904361	2.34E-09	1.99E-07
LEPR|3295|AT	0.395948312	0.080539664	-2.297540742	1.72E-15	4.13E-12
LEPR|3297|AT	0.602884008	0.912990405	0.598719238	8.31E-15	1.10E-11
WDR78|3328|AT	0.023119162	0.080972172	1.808337047	0.000529329	0.004582912
WDR78|3330|AT	0.762847433	0.632330683	-0.270715327	0.001307153	0.009385279
PTGER3|3412|AT	0.284851009	0.187187931	-0.605720091	7.16E-05	0.000930772
PTGER3|3415|AT	0.376230967	0.202394392	-0.894449283	1.19E-11	2.71E-09
PTGER3|3416|AT	0.233824575	0.420496184	0.846666146	7.57E-06	0.000153122
RABGGTB|3512|AT	0.050063826	0.07604767	0.603135482	0.000247364	0.002505988
RABGGTB|3513|AT	0.94885309	0.91900277	-0.046115524	0.000120653	0.001409912
USP33|3530|AT	0.033686293	0.050516041	0.584579906	0.001030151	0.00776405
USP33|3531|AT	0.969852224	0.95147588	-0.027597857	0.000216225	0.002264222
FUBP1|3542|AT	0.098586425	0.061413109	-0.682842359	3.54E-07	1.23E-05
FUBP1|3543|AT	0.901973528	0.935432913	0.052549098	1.31E-05	0.000236357
IFI44|3554|AT	0.061700051	0.044376304	-0.475482163	0.00105066	0.007885358
PRKACB|3587|AT	0.931658256	0.949272333	0.027021183	0.000186718	0.002014167
PRKACB|3588|AT	0.074032991	0.050712742	-0.545820027	9.79E-05	0.001190896
ODF2L|3668|AT	0.648464029	0.721141967	0.153256754	0.000308059	0.002991336
ODF2L|3671|AT	0.363472871	0.276230639	-0.39597434	0.000101701	0.00123142
HS2ST1|3691|AT	0.828078215	0.874102519	0.078035455	6.67E-06	0.000137689
HS2ST1|3692|AT	0.12848607	0.104432849	-0.299036378	0.001110828	0.008238465
HS2ST1|3693|AT	0.054600249	0.01944006	-1.489874858	9.23E-11	1.50E-08
ABCD3|3810|AT	0.123781987	0.183750303	0.569945242	1.70E-06	4.48E-05
ABCD3|3811|AT	0.880973178	0.815803587	-0.110876247	2.02E-08	1.19E-06
VAV3|3929|AT	0.073355554	0.0431233	-0.766438632	0.000507417	0.004428582
VAV3|3931|AT	0.93180336	0.957223958	0.038830974	0.001349558	0.009635693
SLC25A24|3938|AT	0.020920791	0.015123595	-0.468136272	0.001257007	0.009092722
AKNAD1|3952|AT	0.484286749	0.367583385	-0.397789972	0.000390478	0.003589105
GSTM2|4061|AT	0.95628427	0.918996049	-0.057380887	0.000893699	0.006941684
ADORA3|4174|AT	0.629776957	0.476354459	-0.402805479	1.90E-05	0.000316183
ADORA3|4175|AT	0.378969894	0.52498649	0.470197053	5.36E-05	0.000737018
SLC16A1|4265|AT	0.173641896	0.092539201	-0.907978541	3.03E-11	5.90E-09
SLC16A1|4266|AT	0.835659245	0.905262355	0.115421185	1.82E-09	1.63E-07
NOTCH2|4400|AT	0.042129999	0.031593233	-0.415232308	3.26E-05	0.000489504
NOTCH2|4401|AT	0.958004516	0.967739658	0.014586529	0.000115299	0.001357056
PDE4DIP|4412|AT	0.044314126	0.07419329	0.743522075	1.23E-07	5.13E-06
FMO5|7367|AT	0.144996478	0.42844479	1.563091455	4.16E-13	2.16E-10
FMO5|7368|AT	0.296296937	0.211631738	-0.485487709	0.001246918	0.00903061
FMO5|7369|AT	0.578873973	0.35662445	-0.698843676	2.98E-12	8.82E-10
HIST2H2BF|7399|AT	0.305788169	0.213639659	-0.517353103	0.000441604	0.003959416
ENSA|7494|AT	0.273092548	0.179455134	-0.605766756	2.22E-05	0.000357324
ENSA|7495|AT	0.065722374	0.084124382	0.356139403	8.84E-08	3.93E-06
CERS2|7527|AT	0.099767443	0.079240691	-0.33232765	6.52E-05	0.000862943
CERS2|7528|AT	0.904211756	0.918951781	0.023328488	0.001302525	0.009357749
TPM3|7789|AT	0.696102521	0.942611696	0.437363782	6.40E-05	0.00084905
TPM3|7791|AT	0.306384293	0.047357339	-2.693682418	4.09E-06	9.28E-05
UBAP2L|7813|AT	0.546147196	0.614264663	0.169570557	6.59E-06	0.000136291
UBAP2L|7814|AT	0.385631472	0.292735957	-0.397622832	6.99E-09	4.94E-07
FLAD1|7864|AT	0.09835922	0.081486755	-0.271494715	0.001285804	0.009263607
TRIM46|7951|AT	0.654605168	0.502087725	-0.382685536	2.42E-08	1.38E-06
TRIM46|7953|AT	0.205294791	0.340283081	0.729038398	1.13E-06	3.24E-05
PPOX|8568|AT	0.842653651	0.763984426	-0.141396544	0.000414656	0.003760276
FCER1G|8599|AT	0.947162897	0.965145402	0.027133737	8.43E-05	0.00105833
FCER1G|8600|AT	0.052803128	0.033602183	-0.652068437	1.12E-05	0.000208827
LAMC2|9169|AT	0.069884558	0.025913808	-1.431252668	1.05E-15	3.43E-12
LAMC2|9170|AT	0.931458497	0.973263725	0.063339296	5.35E-15	8.81E-12
RGS1|9234|AT	0.970459498	0.948561672	-0.032926427	0.00015283	0.001709408
RGS1|9235|AT	0.029166666	0.047740369	0.710889225	0.000220189	0.002298343
UCHL5|9239|AT	0.170142492	0.250620086	0.55875855	1.65E-08	1.01E-06
UCHL5|9240|AT	0.829401773	0.736662438	-0.171067448	4.30E-10	5.15E-08
CFH|9275|AT	0.684651264	0.736835092	0.105972451	0.000427939	0.003862035
CFH|9276|AT	0.32081477	0.262113738	-0.291547594	7.47E-05	0.000959926
TNNI1|9375|AT	0.045617053	0.022270103	-1.034465018	0.001296786	0.009327685
NFASC|9492|AT	0.517807668	0.282025618	-0.876590115	1.29E-07	5.36E-06
NFASC|9493|AT	0.491300683	0.715096673	0.541532047	9.93E-07	2.89E-05
FAM72A|9577|AT	0.338492346	0.149684126	-1.177201982	6.83E-08	3.21E-06
FAM72A|9578|AT	0.651955585	0.839600954	0.364930123	2.51E-07	9.21E-06
PFKFB2|9616|AT	0.329828741	0.248147294	-0.410520397	0.000204681	0.002162325
NEK2|9717|AT	0.667070284	0.808193409	0.276861811	1.00E-07	4.34E-06
NEK2|9718|AT	0.346159347	0.189099623	-0.872289816	1.51E-09	1.41E-07
TAF1A|9883|AT	0.655770125	0.563560256	-0.218620307	0.000127203	0.001472469
TMEM63A|10001|AT	0.97812162	0.962495684	-0.02323379	0.000808968	0.006408717
TMEM63A|10002|AT	0.021261035	0.035366471	0.734170406	0.00114107	0.008410435
ARV1|10261|AT	0.038277905	0.051949546	0.440599261	0.001244848	0.009017598
ARV1|10262|AT	0.961402795	0.945456821	-0.024129425	0.000226719	0.002351443
[truncated: 3,064 more rows]
